# Supplementary material for: Associations between dietary microbe intake and mortality risk in individuals with sleep disorders: Evidence from NHANES
Source: PLoS One. 2025 Jun 25;20(6):e0326663. doi: 10.1371/journal.pone.0326663 (PMC12193041; doi:10.1371/journal.pone.0326663)
Supplement: S1 Table — (XLSX) [file pone.0326663.s001.xlsx]

## Sheet: Sheet1
S1Table The relationship between sleep quality, dietary microorganism intake, and ALL-cause mortality risk across diverse populations.
character	sleep disorder(-)&high	sleep disorder(-)&middle	p	sleep disorder(-)&low	p	sleep disorder(+)&high	p	sleep disorder(+)&middle	p	sleep disorder(+)&low	p	p for trend	p for interaction
Age													< 0.001
<60	ref	1.231(0.861,1.761)	0.254	2.148(1.611,2.866)	<0.0001	2.262(1.179,4.340)	0.014	3.576(2.260,5.657)	<0.0001	4.307(2.711,6.845)	<0.0001	<0.0001
>=60	ref	1.110(0.925,1.331)	0.262	1.492(1.249,1.783)	<0.0001	1.382(0.961,1.987)	0.081	1.207(0.937,1.556)	0.146	1.985(1.514,2.603)	<0.0001	<0.0001
Sex													0.013
male	ref	1.271(1.015,1.592)	0.036	1.462(1.184,1.805)	<0.001	2.454(1.570,3.836)	<0.0001	2.519(1.910,3.321)	<0.0001	2.365(1.731,3.232)	<0.0001	<0.0001
female	ref	1.229(1.002,1.508)	0.048	1.375(1.168,1.618)	<0.001	0.791(0.440,1.424)	0.435	1.434(0.984,2.089)	0.06	2.291(1.579,3.323)	<0.0001	<0.0001
Diabetes													0.002
No	ref	1.180(0.975,1.428)	0.089	1.318(1.125,1.544)	<0.001	1.023(0.636,1.645)	0.925	1.844(1.418,2.399)	<0.0001	2.449(1.818,3.299)	<0.0001	<0.0001
Yes	ref	1.221(0.936,1.593)	0.142	1.649(1.288,2.112)	<0.0001	1.844(1.122,3.032)	0.016	1.303(0.856,1.983)	0.216	1.285(0.897,1.841)	0.171	0.015
Hypertension													0.094
No	ref	1.251(0.934,1.676)	0.133	1.424(1.127,1.799)	0.003	1.682(0.819,3.454)	0.157	2.409(1.601,3.624)	<0.0001	2.923(1.638,5.217)	<0.001	<0.0001
Yes	ref	1.129(0.941,1.354)	0.191	1.344(1.133,1.593)	<0.001	1.101(0.755,1.605)	0.617	1.239(0.967,1.587)	0.09	1.460(1.119,1.904)	0.005	<0.001
Depression													< 0.001
No	ref	1.228(1.029,1.465)	0.023	1.377(1.182,1.606)	<0.0001	1.798(1.223,2.643)	0.003	2.153(1.700,2.727)	<0.0001	2.648(2.075,3.379)	<0.0001	<0.0001
Yes	ref	1.602(0.986,2.604)	0.057	1.706(1.099,2.649)	0.017	0.815(0.325,2.042)	0.662	1.205(0.624,2.326)	0.579	1.283(0.742,2.218)	0.373	0.747
