# Supplementary material for: Associations between dietary microbe intake and mortality risk in individuals with sleep disorders: Evidence from NHANES
Source: PLoS One. 2025 Jun 25;20(6):e0326663. doi: 10.1371/journal.pone.0326663 (PMC12193041; doi:10.1371/journal.pone.0326663)
Supplement: S2 Table — (XLSX) [file pone.0326663.s002.xlsx]

## Sheet: Sheet1
S2Table The relationship between sleep quality, dietary microorganism intake, and CVD-cause mortality risk across diverse populations.
character	sleep disorder(-)&high	sleep disorder(-)&middle	p	sleep disorder(-)&low	p	sleep disorder(+)&high	p	sleep disorder(+)&middle	p	sleep disorder(+)&low	p	p for trend	p for interaction
Age													0.545
<60	ref	1.745(0.818, 3.723)	0.15	2.818(1.262, 6.294)	0.011	2.062(0.655, 6.496)	0.216	2.732(1.129, 6.610)	0.026	5.530(2.302,13.282)	<0.001	<0.0001
>=60	ref	1.241(0.940,1.638)	0.127	1.658(1.244,2.210)	<0.001	1.700(0.809,3.572)	0.162	1.120(0.658,1.905)	0.677	2.548(1.477,4.397)	<0.001	<0.0001
Sex													0.237
male	ref	1.659(1.143,2.407)	0.008	1.525(1.009,2.305)	0.045	2.626(1.074,6.420)	0.034	2.226(1.205,4.110)	0.011	3.111(1.635,5.919)	<0.001	<0.001
female	ref	1.272(0.930,1.739)	0.132	1.542(1.115,2.131)	0.009	1.064(0.414,2.734)	0.898	1.096(0.581,2.067)	0.777	2.163(1.254,3.733)	0.006	0.005
Diabetes													0.23
No	ref	1.440(1.106,1.875)	0.007	1.478(1.078,2.028)	0.015	0.865(0.288,2.603)	0.797	1.453(0.815,2.593)	0.206	2.686(1.386,5.203)	0.003	0.002
Yes	ref	1.223(0.819,1.824)	0.325	1.542(1.008,2.358)	0.046	1.988(0.845,4.676)	0.115	0.997(0.520,1.911)	0.993	1.456(0.802,2.643)	0.216	0.181
Hypertension													0.643
No	ref	1.671(0.980,2.849)	0.059	1.859(1.080,3.202)	0.025	1.132(0.312,4.112)	0.85	1.853(0.704,4.880)	0.212	3.562(1.490,8.512)	0.004	0.006
Yes	ref	1.247(0.954,1.630)	0.106	1.347(1.000,1.816)	0.05	1.267(0.614,2.611)	0.522	1.001(0.590,1.698)	0.997	1.598(0.904,2.825)	0.107	0.172
Depression													0.154
No	ref	1.440(1.133,1.831)	0.003	1.463(1.104,1.939)	0.008	2.020(0.969,4.207)	0.061	1.812(1.038,3.163)	0.037	2.980(1.776,4.999)	<0.0001	<0.0001
Yes	ref	1.620(0.736,3.569)	0.231	2.022(0.901,4.536)	0.088	0.952(0.310,2.928)	0.932	0.980(0.316,3.044)	0.972	1.645(0.636,4.258)	0.305	0.925
