# Supplementary material for: Associations between dietary microbe intake and mortality risk in individuals with sleep disorders: Evidence from NHANES
Source: PLoS One. 2025 Jun 25;20(6):e0326663. doi: 10.1371/journal.pone.0326663 (PMC12193041; doi:10.1371/journal.pone.0326663)
Supplement: S3 Table — (CSV) [file pone.0326663.s003.csv]

Year	sdmvpsu	sdmvstra	nhs_wt	age	agec	sex	race	marital	PIR	edu	BMI	drinking	smoke	Hypertension	DM	Hyperlipidemia	cancer	activity	energy_kcal	PHQ9	disorder	live	outcome	all	cvd	time	antibiotics	Prebiotic	total_score	fiber	ultra
2005-2006	1	48	5354.116921	44	1	2	2	0	4.65	3	30.9	1	0	1	0	1	0	0	1458	0	0	1	3	0	0	158	0	0	8	6.4	848.1
2005-2006	2	52	7063.10778	70	2	1	3	0	5	3	24.74	1	0	1	1	1	0	1	2168	0	0	2	2	0	0	167	0	0	7	20.3	858.7
2005-2006	1	45	9883.351137	21	1	1	4	1	0.46	2	25.03	1	0	0	0	1	0	2	2083	0	0	1	3	0	0	163	0	0	3	10.2	1889.34
2005-2006	2	52	5199.655841	85	2	2	3	1	0.05	2	21.63	0	0	1	0	1	1	0	1164	0	0	1	3	1	0	99	0	0	4	8.1	833.75
2005-2006	2	44	3114.485006	79	2	1	3	1	1.22	2	28.93	1	1	0	0	0	1	2	2134	0	0	2	2	1	0	56	0	0	4	30.3	618.8
2005-2006	2	53	6411.730804	59	1	2	2	0	3.03	2	29.51	1	1	1	1	1	0	0	1722	0	1	1	6	0	0	166	0	0	6	8.7	882.89
2005-2006	2	54	8510.927837	44	1	2	5	1	1.03	2	39.1	1	1	1	0	1	0	2	3454	0	1	3	4	0	0	160	0	0	2	66	2487.87
2005-2006	1	45	1897.935392	62	2	1	2	0	1.56	2	26.98	1	1	1	0	0	0	0	1929	0	0	1	3	1	0	116	0	0	5	11.5	785
2005-2006	2	48	15527.89042	38	1	1	5	0	3.5	3	25.61	0	0	0	0	1	0	2	2838	0	0	2	2	0	0	177	0	0	7	21	222
2005-2006	2	50	8720.065221	71	2	1	3	0	3.71	3	21.65	1	1	1	0	0	0	1	2930	0	0	2	2	0	0	156	0	0	8	21.7	219.31
2005-2006	1	46	20807.66097	39	1	2	3	0	1.91	2	35.19	1	0	0	0	1	0	1	1793	0	0	2	2	0	0	169	0	0	6	15	650.1
2005-2006	2	47	13279.77757	71	2	2	3	0	2.5	2	29.6	1	0	1	1	1	0	1	1937	0	0	3	1	0	0	171	0	0	6	17	651.67
2005-2006	1	53	18279.83699	54	1	1	3	0	5	3	25.45	1	0	1	0	1	0	2	2675	0	1	1	6	0	0	158	0	0	8	13.2	526.8
2005-2006	1	44	12515.86471	37	1	1	3	0	4.16	3	34.44	1	1	1	0	1	0	1	2380	0	0	3	1	0	0	177	0	0	8	20	948.4
2005-2006	1	54	8990.734522	71	2	1	3	1	0.44	2	26.08	1	1	1	0	1	0	0	3715	0	0	1	3	0	0	165	0	0	3	31.4	669.38
2005-2006	1	47	19596.61288	33	1	2	3	0	3.9	3	25.7	1	0	0	0	1	0	2	2149	0	0	2	2	0	0	178	0	0	6	15.7	668.2
2005-2006	1	54	4153.537469	46	1	2	1	1	1.68	1	33.6	1	1	0	1	0	0	0	3315	0	0	1	3	0	0	164	0	0	4	17.1	569.69
2005-2006	2	54	14044.50642	22	1	2	3	0	4.29	3	25.26	0	0	0	0	0	0	1	2066	0	0	3	1	0	0	160	0	0	8	14.6	1041.43
2005-2006	1	44	10875.25407	60	2	2	3	1	4.49	3	35.6	1	1	1	1	1	0	2	568	0	0	1	3	0	0	177	0	0	7	6.7	27.75
2005-2006	1	49	7721.237946	51	1	1	3	1	1.01	1	26.84	1	1	1	0	1	0	0	2580	0	0	2	2	0	0	161	0	0	3	8.9	3165.94
2005-2006	2	53	4133.902374	47	1	2	1	1	1.02	1	36.9	1	0	1	1	1	0	0	2448	0	0	1	3	1	0	88	0	0	4	28.1	592
2005-2006	2	48	8846.23345	73	2	1	3	0	5	3	22.75	1	1	1	0	1	0	0	2683	0	0	1	3	0	0	174	0	0	8	14.8	650.56
2005-2006	1	46	15782.95027	25	1	2	3	0	1	3	24.2	1	0	0	0	0	0	2	3353	0	0	2	2	0	0	169	0	0	4	64.4	1788.7
2005-2006	1	57	4929.875131	43	1	2	1	0	5	3	31.52	1	0	0	0	1	0	2	2960	0	0	2	2	0	0	162	0	0	7	29.7	825.4
2005-2006	1	49	6496.155817	20	1	2	2	1	0.1	3	19.12	0	0	0	0	0	0	2	959	0	0	1	3	0	0	161	0	0	5	4.4	511.07
2005-2006	1	55	18664.88475	47	1	2	3	0	5	3	18.34	1	0	1	0	1	1	2	1257	0	0	1	3	0	0	172	0	0	8	11.2	1262.5
2005-2006	1	57	10291.77193	33	1	1	3	1	1.04	2	27.33	1	1	1	0	1	0	2	3290	0	0	1	3	0	0	164	0	0	1	11.5	2363.8
2005-2006	1	52	5653.562092	53	1	2	2	1	1.05	2	26.38	0	0	1	0	1	0	1	1807	0	0	1	3	0	0	179	0	0	3	17.1	590.48
2005-2006	1	48	17553.01019	46	1	2	3	0	0.77	3	35.44	1	1	0	0	1	1	0	617	1	1	1	6	0	0	159	0	0	5	1.8	597.44
2005-2006	1	50	19186.90908	50	1	1	3	0	5	2	25.36	1	0	0	0	0	0	2	1947	0	0	2	2	0	0	157	0	0	7	21.9	891.83
2005-2006	2	49	18629.48666	54	1	2	3	0	5	2	36.03	1	0	0	0	1	0	2	1319	0	0	3	1	0	0	168	0	0	6	16.6	717.2
2005-2006	2	58	895.232287	61	2	1	1	0	1.68	2	30.22	1	0	1	0	1	0	0	2627	0	0	1	3	0	0	175	0	0	4	14.1	586.99
2005-2006	2	48	13631.61544	64	2	1	3	0	5	3	23.32	1	0	1	0	1	0	0	1659	0	0	2	2	0	0	175	0	0	8	27.1	421.83
2005-2006	1	54	5843.590475	34	1	1	1	0	1.68	2	22.92	1	1	0	0	0	0	0	2391	0	0	1	3	0	0	164	0	0	3	19.2	2406.3
2005-2006	1	47	6087.24791	56	1	2	2	1	1.17	2	29.1	0	0	1	0	1	0	1	4674	0	0	2	2	0	0	179	0	0	3	22.6	2109.16
2005-2006	1	51	5580.406016	40	1	1	4	0	2.73	2	32.31	1	1	0	0	1	0	2	1571	0	0	1	3	0	0	162	0	0	5	14.7	1168.99
2005-2006	2	52	13936.45825	58	1	1	3	0	5	3	28.31	1	0	0	0	1	0	2	2526	0	0	2	2	0	0	166	0	0	8	19.1	1057.03
2005-2006	2	48	18168.25243	23	1	1	3	0	2.16	3	22.45	1	1	0	0	0	0	2	960	0	0	1	3	0	0	174	0	0	5	7.5	175.5
2005-2006	2	51	3952.393439	21	1	1	1	0	0.65	1	25.16	1	0	0	0	1	0	0	1893	0	0	1	3	0	0	170	0	0	2	7.7	1737.25
2005-2006	1	52	4957.561375	35	1	1	2	0	3.62	3	32.62	1	0	0	0	1	0	0	2571	0	0	3	1	0	0	178	0	0	8	15.5	953
2005-2006	1	57	6990.532419	30	1	1	1	0	0	1	24.18	1	0	0	0	0	0	0	3952	0	0	2	2	0	0	164	0	0	3	64.3	1174
2005-2006	2	50	3433.91067	70	2	1	3	0	1.21	3	23.55	1	0	0	1	1	1	0	2411	1	0	2	2	1	0	24	0	0	7	13.9	1080.29
2005-2006	2	49	9965.354338	20	1	1	4	1	1.43	2	23.38	0	0	0	0	0	0	2	3166	0	0	1	3	0	0	170	0	0	2	52	990
2005-2006	1	46	5827.677936	49	1	2	2	0	3.48	3	29.35	1	0	0	0	1	0	2	1951	0	0	1	3	0	0	169	0	0	8	17.9	1390.2
2005-2006	2	55	5275.400738	52	1	1	1	0	2.43	1	27.78	1	1	0	0	1	0	0	1321	0	0	1	3	0	0	168	0	0	4	15.1	64
2005-2006	2	49	3870.729646	78	2	2	2	0	1.74	1	31.64	1	1	1	1	1	0	2	778	0	0	2	2	0	0	167	0	0	6	10.5	36
2005-2006	2	50	13376.28877	62	2	1	3	1	2.04	2	28.82	1	1	1	0	0	0	0	2365	0	0	3	1	1	0	110	0	0	4	9.7	750.55
2005-2006	2	49	8162.052672	40	1	2	3	0	0.38	2	30.56	1	1	0	0	0	0	1	762	0	0	1	3	0	0	169	0	0	4	8.4	2965
2005-2006	1	48	12205.14652	62	2	1	3	0	3.9	2	29.16	1	0	1	0	1	0	1	2457	0	0	1	3	0	0	159	0	0	6	11.3	1187
2005-2006	1	49	4957.561375	36	1	1	2	0	5	3	32.51	1	0	1	0	1	0	2	2152	0	0	1	3	0	0	161	0	0	8	17.9	1163.46
2005-2006	2	47	15585.51015	61	2	2	3	0	5	3	28.8	1	0	1	0	1	1	1	2235	0	0	2	2	0	0	171	0	0	8	12.7	699.95
2005-2006	2	54	1681.001426	65	2	1	1	0	4.17	1	26.01	0	1	1	0	1	0	0	1182	0	0	1	3	0	0	160	0	0	7	27.8	310.2
2005-2006	1	55	10344.70099	76	2	2	3	0	1.17	2	22.69	0	0	0	0	0	0	1	2235	0	0	3	1	1	1	107	0	0	4	9.6	103
2005-2006	1	44	10875.25407	60	2	2	3	1	2.3	2	31.32	1	1	0	0	1	0	0	1719	0	0	2	2	0	0	177	0	0	5	16.5	2071.75
2005-2006	2	44	4263.020141	80	2	1	3	0	5	3	21.18	1	1	1	0	1	0	0	1674	0	0	1	3	1	0	43	0	0	7	13.7	824.1
2005-2006	2	49	18629.48666	57	1	2	3	1	3.57	3	33.24	1	0	1	0	1	0	1	1727	0	0	2	2	0	0	169	0	0	7	18.8	38.96
2005-2006	2	49	4529.438579	27	1	1	1	0	0.9	3	19.22	1	0	0	0	0	0	2	5123	0	0	3	1	0	0	169	0	0	4	30.4	491.2
2005-2006	1	52	5082.593362	52	1	1	2	0	4.29	3	39.5	0	0	1	0	1	0	1	2318	0	0	2	2	0	0	179	0	0	6	19.3	810.95
2005-2006	1	48	10155.16457	73	2	2	3	1	3.12	3	25.94	1	0	1	0	1	1	0	958	0	0	3	1	1	0	7	0	0	7	4.9	552.4
2005-2006	1	46	7375.974421	85	2	2	3	1	5	2	26.87	1	1	1	0	1	1	0	1096	0	0	1	3	1	0	54	0	0	4	10.2	221.3
2005-2006	1	57	5917.390212	33	1	2	1	0	2.83	3	26.87	1	0	0	0	1	0	1	2152	0	0	2	2	0	0	163	0	0	5	29.8	420.26
2005-2006	1	57	1468.538837	66	2	1	1	1	2.07	2	33.05	1	0	1	0	1	0	2	1546	0	0	2	2	0	0	163	0	0	4	10	9.17
2005-2006	2	49	9700.485376	33	1	2	4	0	1.71	1	30.78	0	0	0	0	1	0	1	1265	0	0	1	3	0	0	167	0	0	1	12.6	856.05
2005-2006	1	51	6491.189612	59	1	1	2	1	3.66	3	27.81	1	1	1	0	1	0	2	3159	0	0	2	2	0	0	161	0	0	7	11.6	2012.94
2005-2006	1	48	2171.883997	60	2	1	1	0	0.75	1	31.98	1	1	1	0	1	0	0	1086	0	0	1	3	0	0	159	0	0	1	4	NA
2005-2006	2	44	7862.268873	71	2	1	3	0	1.52	2	23.77	1	1	0	1	1	0	0	1824	0	0	1	3	0	0	175	0	0	6	11.7	161.5
2005-2006	1	55	4143.671501	28	1	1	1	0	5	3	27.19	1	0	0	0	1	0	2	4235	0	0	2	2	0	0	171	0	0	7	25.6	33
2005-2006	1	49	6327.291725	24	1	1	2	1	0.21	3	32.63	1	0	0	0	0	0	2	3954	0	0	2	2	0	0	160	0	0	3	13	3290.79
2005-2006	1	47	6087.24791	47	1	2	2	0	3.9	3	29.94	0	0	1	0	1	0	2	2996	0	0	1	3	0	0	178	0	0	8	29.9	1600
2005-2006	2	44	17388.73079	27	1	1	3	0	1.63	2	42.65	1	0	0	0	1	0	0	2946	0	0	1	3	0	0	176	0	0	3	11.2	584
2005-2006	1	51	1698.2327	68	2	1	2	0	2.49	2	20.93	1	1	0	0	1	0	0	2631	0	0	1	3	1	0	90	0	0	6	13.9	1240.56
2005-2006	1	56	4413.939216	29	1	2	1	1	3.12	3	40.85	1	0	0	0	0	0	2	874	0	0	1	3	0	0	175	0	0	6	2.5	1009.6
2005-2006	1	56	6949.31481	55	1	2	2	1	0.31	3	43	1	0	1	0	1	0	1	1520	0	0	2	2	0	0	176	0	1	2	11.8	889.21
2005-2006	1	46	13238.80033	23	1	2	3	0	1.51	2	31.05	1	1	0	0	1	0	2	2346	1	0	1	3	0	0	169	0	0	4	11.8	1880.75
2005-2006	2	44	16428.50133	54	1	1	3	0	5	3	36.3	1	1	1	1	1	0	2	2693	0	0	2	2	0	0	173	0	0	8	22.9	1968.57
2005-2006	2	54	6319.273022	85	2	2	5	1	4.46	2	24.69	0	0	0	0	1	0	0	1226	0	0	1	3	1	0	140	0	0	5	6.4	118
2005-2006	2	52	11157.06264	61	2	2	3	1	5	3	35.11	1	0	1	1	1	0	0	2014	0	0	2	2	0	0	166	0	0	6	24.2	1184
2005-2006	2	52	15538.19067	55	1	2	3	0	5	3	32.18	1	0	1	0	1	1	1	1331	0	0	3	1	0	0	166	0	0	8	13.3	559.55
2005-2006	1	46	15083.45059	67	2	2	3	0	2.5	2	26.15	1	1	1	0	1	0	0	1039	0	0	2	2	0	0	169	0	0	5	18.6	311.6
2005-2006	1	49	2492.153377	62	2	1	2	0	5	2	31.16	1	1	1	1	1	0	0	1136	0	0	2	2	0	0	161	0	0	6	7.4	347.17
2005-2006	2	51	2845.259463	62	2	2	2	0	0.72	3	30.71	0	0	1	1	1	0	0	1147	0	0	2	2	0	0	169	0	0	4	6.6	307.43
2005-2006	1	50	6607.447587	48	1	2	2	0	3.66	3	25.43	1	1	0	0	1	0	2	2557	0	0	1	3	0	0	159	0	0	3	19	771.89
2005-2006	1	50	4605.738876	79	2	2	2	1	0.75	2	34.03	1	0	1	0	0	0	1	1879	0	1	1	6	1	0	151	0	0	2	12.6	778
2005-2006	1	49	2492.153377	69	2	1	2	0	2.02	2	20.51	1	1	1	0	0	0	0	1174	0	0	3	1	0	0	161	0	0	6	13.6	1098.99
2005-2006	2	44	15218.89772	34	1	2	5	0	2.41	2	21.8	1	0	0	0	0	0	0	741	0	0	1	3	0	0	174	0	0	6	2.6	538
2005-2006	2	57	2258.767196	61	2	1	2	0	5	3	25.54	1	0	1	0	1	0	1	2418	0	0	2	2	0	0	173	0	0	8	21.5	229.8
2005-2006	2	54	14044.50642	27	1	2	3	0	4.22	2	28.15	1	1	1	0	0	0	1	1892	0	0	3	1	0	0	160	0	0	6	10.5	907.03
2005-2006	2	50	8264.383979	45	1	2	3	0	1.81	2	25.01	1	1	1	0	1	0	0	1512	0	0	1	3	0	0	156	0	0	2	2.9	2258.2
2005-2006	1	50	5629.44717	40	1	2	2	0	0.48	2	19.94	1	1	0	0	0	0	0	877	0	0	1	3	1	0	172	0	0	3	5.5	NA
2005-2006	1	45	14627.09109	60	2	2	3	1	2.4	2	49.01	1	0	1	1	1	0	0	1587	1	0	1	3	0	0	162	0	0	5	12.9	1117.38
2005-2006	1	44	3142.569662	55	1	2	1	1	3.51	3	31.44	1	0	0	0	1	0	2	1220	0	0	3	1	0	0	176	0	0	3	4.1	318
2005-2006	2	46	18375.5082	59	1	1	3	1	3.67	3	25.28	1	1	0	0	1	1	1	2202	0	0	1	3	0	0	177	0	0	5	12.6	1640.63
2005-2006	1	48	5355.117811	21	1	2	2	0	2.79	3	29.15	1	0	0	0	1	0	2	528	0	0	1	3	0	0	160	0	0	6	3.3	NA
2005-2006	1	51	2526.372357	64	2	2	2	0	4.13	3	42.85	1	1	1	1	1	0	0	1900	0	0	2	2	0	0	163	0	0	7	14.9	166.36
2005-2006	1	50	20586.25104	42	1	1	3	0	3.54	3	24.88	1	0	0	0	0	0	2	3192	0	0	2	2	0	0	157	0	0	8	18.3	1142.25
2005-2006	2	44	15032.68937	34	1	1	4	0	1.9	2	26.81	1	1	0	0	1	0	0	3002	0	0	3	1	0	0	175	0	0	6	19.1	1121.24
2005-2006	1	57	5832.794765	23	1	2	1	0	0.85	1	17	0	0	0	0	0	0	1	2669	1	0	2	2	0	0	163	0	0	2	31.9	1704.75
2005-2006	2	46	14189.1148	63	2	2	3	0	4.73	3	28.96	1	0	0	0	1	0	1	1609	0	0	1	3	0	0	177	0	0	8	10.8	982.53
2005-2006	2	51	4812.863504	40	1	1	2	0	2.61	2	27.01	1	0	0	0	0	0	2	1877	0	0	1	3	0	0	170	0	0	6	9.3	504.5
2005-2006	1	46	21669.49755	45	1	2	3	0	5	3	26.84	1	0	1	0	1	0	2	1078	0	0	3	1	1	0	121	0	0	8	5.5	310.62
2005-2006	1	50	7080.423285	57	1	1	3	0	1.18	1	26.91	1	1	1	1	1	1	0	2353	1	0	3	1	1	0	40	0	0	5	14	3253.97
2005-2006	2	54	5242.514198	38	1	1	2	0	2	2	28.11	0	0	0	0	1	0	0	267	0	0	3	1	0	0	160	0	0	5	4.9	326.43
2005-2006	2	50	7844.034533	59	1	2	5	0	1.39	3	26.24	1	1	0	0	1	0	0	3157	0	0	1	3	0	0	156	0	0	6	25.4	3360.59
2005-2006	1	58	4364.426545	30	1	1	1	1	5	3	29.62	1	1	0	0	1	0	0	1165	0	0	2	2	0	0	165	0	0	5	5.8	720
2005-2006	2	51	1912.589269	62	2	1	2	1	4.24	3	33.74	1	0	1	1	1	0	2	949	0	0	1	3	1	1	151	0	0	7	5.8	431
2005-2006	2	55	2936.100297	67	2	1	1	0	1.8	3	29.37	1	1	0	1	1	0	0	2359	0	0	2	2	1	0	143	0	0	7	17.7	2598
2005-2006	2	44	2035.092803	85	2	1	3	1	0.71	2	26.48	0	0	1	0	1	1	0	2020	0	0	2	2	1	1	121	0	0	5	29.8	407.5
2005-2006	1	55	5674.312878	54	1	2	2	0	3.2	3	28.46	1	1	0	0	1	0	0	1316	1	1	2	5	0	0	171	0	0	6	11.8	1092.25
2005-2006	2	49	3183.962804	75	2	1	4	0	0.43	1	25.19	1	1	1	1	1	0	1	1261	0	0	3	1	0	0	170	0	0	3	7.1	580.39
2005-2006	1	57	2822.709808	61	2	2	1	1	4.7	2	22.44	1	0	0	0	1	0	0	2396	0	0	2	2	0	0	173	0	0	5	20.3	1093.32
2005-2006	2	51	6372.110339	37	1	1	2	1	1.24	3	34.68	1	0	1	0	0	0	2	2267	0	0	2	2	0	0	170	0	0	3	7.6	425
2005-2006	2	50	5316.931521	48	1	1	2	1	3.98	2	28.5	1	1	1	0	0	0	1	624	0	0	1	3	1	0	48	0	0	4	5.7	620
2005-2006	1	44	10987.42005	64	2	1	3	0	5	3	28.41	1	1	1	1	0	0	0	1769	0	0	2	2	0	0	176	0	0	7	7.8	817.22
2005-2006	2	52	9906.120318	74	2	2	3	0	5	3	24.54	1	1	0	0	1	0	1	2420	0	0	2	2	0	0	166	0	0	8	25.1	694.1
2005-2006	1	57	4447.403468	26	1	2	1	0	0.68	2	32.49	0	0	0	0	1	0	2	1523	0	0	1	3	0	0	164	0	0	4	9.9	830.28
2005-2006	1	52	5653.562092	49	1	2	2	0	3.27	2	18.4	1	1	1	1	1	0	2	2450	0	0	2	2	0	0	180	0	0	5	14.5	2298.2
2005-2006	1	46	9956.080871	76	2	1	3	0	1.43	3	32.3	0	1	0	0	1	0	0	3598	0	1	2	5	1	0	88	1	0	6	13.9	368
2005-2006	2	47	20183.89968	50	1	1	3	0	5	3	32.55	1	0	0	0	1	0	0	2168	0	0	3	1	0	0	171	0	0	8	23.9	1439.9
2005-2006	1	54	17944.12028	50	1	1	3	0	3.9	2	19.73	1	1	0	0	1	0	0	2504	0	0	3	1	0	0	164	0	0	7	10	60
2005-2006	1	56	7713.404177	37	1	2	2	1	1.57	3	20.05	0	0	0	0	1	0	0	1210	0	0	2	2	0	0	175	0	0	4	20.4	282.4
2005-2006	2	46	16145.81468	38	1	1	3	0	1.5	3	30.23	1	1	0	0	1	0	1	3141	0	0	2	2	0	0	177	0	0	7	21.8	1094
2005-2006	2	50	5119.843067	46	1	2	2	1	5	3	38.73	1	0	0	0	1	0	0	2845	0	0	1	3	0	0	156	0	0	7	14.4	1207.79
2005-2006	1	47	19773.72948	50	1	2	3	1	1.88	2	23.33	1	1	1	0	1	0	0	2763	0	0	1	3	0	0	179	0	0	3	8	2051.8
2005-2006	2	57	1233.934805	63	2	2	1	0	1.33	1	22.4	1	0	0	0	1	0	1	1864	0	0	2	2	0	0	173	0	0	2	12.5	519.6
2005-2006	2	44	7507.306455	34	1	1	3	0	0.9	3	29.31	1	1	0	0	1	0	1	1869	0	0	2	2	0	0	176	0	0	4	3.9	1084.5
2005-2006	2	46	20078.33458	38	1	2	3	0	1.92	2	28.24	1	0	0	0	0	0	2	1923	0	0	3	1	0	0	177	0	0	6	11.1	764.08
2005-2006	1	46	20725.4936	47	1	1	3	0	1.49	3	30.41	1	0	0	0	1	0	2	2028	0	0	2	2	0	0	168	0	0	6	14	1495.72
2005-2006	2	56	13990.6861	46	1	1	3	0	5	3	31.19	1	1	1	0	1	0	2	3020	0	0	2	2	0	0	171	0	0	8	15.2	1162.4
2005-2006	2	44	7862.268873	73	2	1	3	0	1.29	1	25.02	1	1	1	0	1	0	0	941	0	0	2	2	0	0	176	0	0	5	13.9	53
2005-2006	1	48	2904.926377	73	2	1	3	0	1.47	2	18.2	1	1	0	0	1	0	0	2894	0	0	1	3	1	0	124	0	0	5	8.5	831.05
2005-2006	1	46	9026.576857	35	1	1	3	1	0.94	3	24.39	1	1	1	0	1	0	2	4459	0	0	2	2	0	0	169	0	0	5	34.7	1263.61
2005-2006	2	55	6935.815934	32	1	1	1	0	1.23	2	31.97	1	0	1	1	1	0	1	2305	0	0	2	2	0	0	168	0	0	4	9.8	728.4
2005-2006	1	50	4544.735815	51	1	1	1	0	0.57	1	31.32	1	1	1	0	1	0	0	3145	0	0	2	2	0	0	158	0	0	2	27.7	1058.93
2005-2006	2	52	1590.820663	65	2	1	2	0	2.27	2	23.18	1	1	1	0	1	0	0	1648	0	0	2	2	0	0	166	0	0	5	11.5	658.98
2005-2006	1	56	11035.49701	51	1	2	3	1	1.09	2	35.17	1	0	0	0	1	1	2	1383	1	1	1	6	0	0	174	0	0	2	6.5	1031.92
2005-2006	2	48	19585.51401	40	1	2	5	0	2.35	3	27.34	1	0	1	0	1	1	0	1611	0	0	2	2	0	0	175	0	0	6	14.5	438.73
2005-2006	2	47	22503.6574	57	1	2	3	1	5	2	46.24	1	1	0	1	1	0	0	1252	0	0	3	1	0	0	170	0	0	6	6.9	2760.55
2005-2006	2	49	5183.754463	53	1	1	2	1	1.22	2	25.73	0	0	1	1	1	0	1	1827	0	0	2	2	0	0	169	0	0	2	10.3	723.81
2005-2006	1	50	19947.03939	28	1	1	3	0	5	2	27.1	1	1	0	0	1	0	1	3261	0	0	3	1	0	0	156	0	0	6	13.1	5763.24
2005-2006	2	56	13083.2321	59	1	1	3	1	2.35	3	21.34	1	1	0	0	1	0	1	1177	0	0	1	3	0	0	172	0	0	3	1.5	2220.45
2005-2006	2	58	4671.269229	20	1	1	1	1	1.49	2	25.06	1	0	0	0	0	0	2	1933	0	0	2	2	0	0	176	0	0	3	17.5	389.4
2005-2006	2	47	22390.77671	42	1	2	3	1	4.22	2	30.33	1	1	0	0	1	0	2	1455	0	0	2	2	0	0	171	0	0	5	8.8	2441.86
2005-2006	2	56	4462.727781	28	1	2	2	1	5	3	33.86	1	0	0	0	0	0	2	2627	0	0	1	3	0	0	171	0	0	6	11.5	2036.52
2005-2006	1	54	3571.318568	20	1	2	1	1	1.56	3	20.59	0	0	0	0	0	0	2	724	0	0	1	3	0	0	164	0	0	3	5	90
2005-2006	1	51	4158.295416	23	1	1	2	1	0.53	2	24.83	1	1	0	0	0	0	0	2087	0	0	1	3	0	0	163	0	0	2	11.4	1253.2
2005-2006	1	58	5608.993179	33	1	2	1	0	1.2	1	21.38	1	0	1	0	0	0	0	2009	0	1	2	5	0	0	165	0	0	4	19.9	799.2
2005-2006	1	45	6555.179985	80	2	2	3	1	0.47	2	32.22	1	1	1	0	1	0	0	1204	0	0	1	3	1	0	106	0	0	1	5.5	524.36
2005-2006	2	55	2153.856961	69	2	1	1	1	1.84	1	34.59	1	1	1	0	1	0	1	2723	0	0	3	1	1	1	89	0	0	5	25.4	854.6
2005-2006	2	44	9689.150636	23	1	1	3	0	1.9	3	47.15	1	1	1	0	1	0	2	1923	0	0	1	3	0	0	177	0	0	4	7.5	785.36
2005-2006	1	46	21778.74199	53	1	2	3	1	1.51	3	31.76	1	1	1	0	1	1	1	1380	0	0	2	2	0	0	169	0	0	5	11.7	213.46
2005-2006	1	58	4179.691019	48	1	1	1	0	2	2	31.22	1	1	1	0	1	0	1	2651	0	0	2	2	0	0	165	0	0	4	18.5	1345
2005-2006	1	46	20958.34612	43	1	1	3	1	4.85	2	33.73	1	1	1	0	1	0	1	4624	0	0	2	2	0	0	169	0	0	5	28.7	2407.4
2005-2006	1	55	12491.53327	66	2	2	3	0	3.21	2	30.52	0	0	1	1	1	1	2	1953	1	0	2	2	0	0	172	0	0	7	25.3	1055.18
2005-2006	2	49	15373.83362	61	2	2	3	0	3.64	2	40.51	1	1	1	0	0	0	1	1052	1	1	2	5	0	0	166	0	0	6	7.3	1293.41
2005-2006	2	52	13936.45825	55	1	1	3	0	5	3	26.23	1	0	1	0	0	0	2	2263	0	0	3	1	0	0	166	0	0	8	16.2	1175.2
2005-2006	1	47	13647.20017	62	2	2	3	0	5	2	28.08	1	1	1	1	0	0	2	1652	0	1	2	5	0	0	178	0	0	7	9.7	1986
2005-2006	2	46	18171.35167	52	1	1	3	0	3.76	3	27.02	1	0	0	0	0	0	2	2061	0	0	2	2	0	0	178	0	0	8	13	1339.08
2005-2006	2	44	18316.647	52	1	2	3	1	3.57	3	20.39	1	1	0	0	0	0	1	1248	0	0	2	2	0	0	174	0	0	7	8.8	94.78
2005-2006	2	51	4724.57271	37	1	1	2	0	3.21	3	26.18	1	0	1	0	0	0	2	4063	0	0	3	1	0	0	171	0	0	8	22.7	1509.57
2005-2006	1	54	3642.606884	40	1	2	1	0	1.16	3	37.13	0	0	1	0	1	0	0	1428	0	0	2	2	0	0	164	0	0	4	18.4	1243.99
2005-2006	1	56	1868.313963	70	2	1	1	0	0.93	1	26	1	1	0	0	0	0	0	2635	0	0	2	2	0	0	174	0	0	4	17.7	919
2005-2006	2	57	3994.974864	49	1	1	1	0	0.95	2	26.19	1	0	0	0	1	0	1	3318	0	0	3	1	0	0	173	0	0	4	48.1	597.5
2005-2006	1	44	4327.785216	51	1	1	2	0	3.88	3	26.1	1	1	0	0	0	0	1	2253	0	0	2	2	1	0	65	0	0	7	11.2	495
2005-2006	2	57	1475.866812	62	2	2	1	0	0.93	1	26.98	1	0	1	1	1	0	0	1484	0	0	2	2	0	0	172	0	0	3	32.3	282
2005-2006	1	57	4929.875131	58	1	2	1	0	5	2	28.62	1	1	1	1	1	0	2	1167	0	0	2	2	0	0	163	0	0	7	5.2	409.2
2005-2006	1	49	22449.41245	42	1	1	3	0	2.9	3	33.71	0	0	0	0	1	0	0	2286	0	1	2	5	0	0	160	0	0	7	18.2	310.62
2005-2006	1	47	6884.258866	82	2	2	3	0	3.12	3	24.5	1	0	0	0	1	0	0	1939	0	0	2	2	1	1	154	0	0	8	18.4	118.43
2005-2006	1	45	3161.93874	79	2	1	3	1	0.84	2	29.12	1	1	0	0	1	0	0	826	0	0	1	3	1	0	156	0	0	3	9.3	452.4
2005-2006	2	50	7713.66956	78	2	2	3	0	1.21	2	33.39	0	1	1	0	1	0	0	1928	0	0	2	2	1	0	133	0	0	6	19.7	NA
2005-2006	2	50	5316.931521	40	1	1	2	0	0.6	3	47.37	1	0	0	0	0	0	2	2729	0	1	1	6	0	0	156	0	0	6	31.4	1264.67
2005-2006	2	58	4220.402586	44	1	1	1	0	1.49	2	26.15	1	1	0	1	1	0	0	2374	0	0	2	2	0	0	177	0	0	4	41.8	799.53
2005-2006	2	50	4495.02377	85	2	1	3	0	1.82	3	28.18	1	1	1	0	1	1	1	2444	0	0	3	1	1	1	102	0	0	7	18.3	759.46
2005-2006	1	53	3723.15169	47	1	2	1	1	1.78	3	36.26	1	1	1	1	1	0	2	2615	0	0	3	1	0	0	157	0	0	5	21.3	2064.64
2005-2006	2	55	24608.90468	31	1	2	3	1	3.21	3	30.72	1	0	0	1	1	0	1	1985	0	0	1	3	0	0	168	0	0	6	18.8	740.75
2005-2006	1	57	31009.08222	53	1	2	4	1	1.37	3	22.79	1	0	1	0	1	0	2	1900	0	0	1	3	0	0	163	0	0	5	22.8	240
2005-2006	2	50	3820.798251	71	2	2	2	0	3.03	2	30.21	1	0	1	0	1	0	1	993	0	0	1	3	0	0	157	0	0	7	12.2	661.2
2005-2006	2	58	895.232287	63	2	1	1	0	1.74	1	27.18	1	1	1	1	1	0	0	2273	0	0	2	2	1	1	27	0	0	4	11.3	666.55
2005-2006	2	47	8073.240226	85	2	2	3	1	2.2	2	29.57	1	0	1	0	1	0	0	1587	0	0	2	2	1	1	32	0	0	4	13.8	179.06
2005-2006	2	49	4171.306507	72	2	2	2	1	2.42	1	33.96	1	1	1	0	0	0	0	1057	0	0	1	3	1	0	155	0	0	3	1.9	614
2005-2006	1	45	13389.60501	22	1	2	3	1	4.56	3	22.07	1	1	0	0	0	0	2	3512	0	0	2	2	0	0	162	0	0	7	23.9	2769.05
2005-2006	2	47	21415.35115	47	1	1	3	0	1.82	3	25.52	1	0	0	0	0	0	2	4378	0	0	3	1	0	0	170	0	1	7	31.6	1950
2005-2006	1	51	1874.97861	73	2	1	2	0	1.4	1	22.69	0	1	1	0	0	0	0	1402	0	0	1	3	0	0	162	0	0	4	7.3	394.61
2005-2006	2	51	5394.543322	46	1	2	2	0	3.57	3	30.08	1	0	0	1	1	0	0	2507	0	0	1	3	0	0	170	0	0	7	15.7	462.5
2005-2006	1	51	4273.453958	48	1	1	2	0	2.49	3	24.82	1	0	1	0	1	0	1	1347	0	0	1	3	0	0	162	0	0	4	15.9	427.4
2005-2006	1	55	3670.666394	44	1	2	1	1	0.98	2	25.12	1	0	0	0	0	0	1	1456	0	0	1	3	1	0	108	0	0	2	12.3	573.25
2005-2006	2	53	4061.841825	76	2	1	3	0	2.27	2	30.27	0	1	0	0	1	1	1	1453	0	1	2	5	1	0	109	0	0	6	7	756.67
2005-2006	2	49	5088.659766	39	1	1	2	1	0.04	2	25.15	1	0	0	0	0	0	2	3017	0	0	2	2	0	0	169	0	0	2	12.1	1384.85
2005-2006	2	49	6401.053067	85	2	2	3	1	1.53	3	21.13	0	0	0	0	0	1	2	1221	0	0	3	1	1	1	79	0	0	5	17.4	464.6
2005-2006	1	58	2776.664865	25	1	2	1	0	1.49	2	24.85	1	1	0	0	0	0	0	937	0	0	2	2	0	0	166	0	0	4	10.9	733.6
2005-2006	1	47	14282.21961	28	1	2	3	0	3.72	3	32.98	1	1	0	1	1	0	1	2354	0	0	3	1	0	0	177	0	0	8	15.2	1322.2
2005-2006	2	53	18825.88123	36	1	1	3	0	1.39	3	31.83	1	0	0	0	0	0	2	2719	0	0	3	1	0	0	164	0	0	7	8.7	2509.55
2005-2006	2	58	286.049699	24	1	2	1	0	0.53	2	27.79	1	0	0	0	1	0	0	3466	0	0	2	2	0	0	175	0	0	3	35.7	1237.77
2005-2006	1	44	4245.565247	22	1	1	2	1	3.66	2	35.71	1	1	0	0	0	0	0	1958	0	0	2	2	0	0	177	0	0	3	0.8	859.2
2005-2006	1	44	15564.26382	38	1	2	3	0	5	3	25.16	1	0	0	0	1	0	0	2232	0	0	1	3	0	0	177	0	0	8	12.4	1339.24
2005-2006	1	46	5842.172449	52	1	1	2	1	3.62	3	20.92	1	0	1	0	1	0	2	7271	0	0	3	1	0	0	169	0	0	5	73.8	3108.37
2005-2006	2	51	4724.57271	31	1	1	2	0	2.65	3	27.13	1	0	0	0	0	0	0	3090	0	0	1	3	0	0	170	0	0	7	14.3	1670.42
2005-2006	1	52	17088.54027	22	1	1	5	1	1.46	3	23.75	1	0	0	0	0	0	0	2805	0	0	2	2	0	0	178	0	0	2	14.9	1452.92
2005-2006	2	54	5340.484061	44	1	1	2	0	2	3	25.01	1	1	0	0	1	0	0	1750	0	0	1	3	0	0	160	0	0	4	21.5	220.7
2005-2006	2	46	20384.65845	45	1	2	3	0	5	3	24.63	1	0	0	0	0	0	2	960	0	0	2	2	0	0	176	0	0	8	5.4	832.98
2005-2006	1	47	12606.41908	75	2	2	3	0	2.92	2	38.61	1	0	1	0	1	0	0	2044	0	0	2	2	0	0	179	0	0	5	12.6	1028.44
2005-2006	1	45	14724.38177	39	1	1	3	0	3.62	2	29.44	1	1	0	0	1	0	2	3278	0	0	3	1	0	0	162	0	0	7	4.7	4324.18
2005-2006	2	50	17430.83005	42	1	1	3	0	2.83	3	47.88	1	1	1	0	1	0	0	3347	0	0	3	1	0	0	156	0	0	7	29	2824.65
2005-2006	1	48	5355.117811	23	1	2	2	0	1.09	2	41.27	1	0	0	0	0	0	1	3669	0	0	3	1	0	0	159	0	0	1	19.6	1018.1
2005-2006	1	49	5307.441408	21	1	1	1	0	1.19	2	23.51	1	1	0	0	1	0	2	2180	0	0	2	2	0	0	161	0	0	4	15	1472
2005-2006	2	45	2627.237195	73	2	2	2	1	0.1	2	26.22	0	0	1	0	1	0	1	1947	1	0	2	2	0	0	160	0	0	2	9.1	189.85
2005-2006	2	49	1990.191623	62	2	1	2	1	3.37	3	32.49	1	0	1	0	1	0	2	1870	0	0	1	3	0	0	168	0	1	7	8.5	1749.6
2005-2006	2	58	20437.14372	37	1	2	5	0	5	3	19.18	1	0	0	0	1	0	1	2003	0	0	2	2	0	0	177	0	0	8	11.7	866.8
2005-2006	2	58	3077.888292	48	1	2	1	0	0.93	2	32.76	1	0	0	1	1	0	0	2823	0	0	3	1	0	0	175	0	0	3	28.6	497.58
2005-2006	1	57	7205.403124	80	2	1	3	1	3.63	2	26.16	1	1	1	0	1	0	1	2616	0	0	2	2	1	0	124	0	0	5	37.1	55
2005-2006	2	54	5374.732827	53	1	1	2	0	5	2	33.96	1	1	1	0	0	0	2	1375	0	0	1	3	0	0	160	0	0	7	8.9	485.2
2005-2006	2	44	9120.126485	79	2	1	3	0	2.65	3	23.47	1	1	1	0	0	0	1	1261	0	0	2	2	1	0	23	0	0	5	14	812.32
2005-2006	2	55	1334.591044	64	2	1	1	1	5	3	31.88	1	1	1	1	1	0	1	1852	0	0	3	1	0	0	169	0	0	6	16.4	956
2005-2006	2	58	2495.718293	79	2	1	2	1	2.24	1	22.99	1	1	1	1	1	0	0	2691	0	0	2	2	1	1	33	0	0	4	8.5	615
2005-2006	2	46	18828.35514	27	1	1	3	0	1.5	3	25.41	1	1	0	0	1	0	2	1171	0	0	2	2	0	0	178	0	0	4	8.3	749.5
2005-2006	2	49	2342.462603	75	2	1	2	0	1.71	3	27.5	1	1	1	1	1	1	0	1778	0	0	1	3	1	0	41	0	0	7	8.2	778
2005-2006	2	50	13931.43867	65	2	2	3	0	3.41	2	30.65	1	0	1	1	1	0	1	1616	0	0	2	2	0	0	156	0	0	6	19.4	81.08
2005-2006	2	46	8775.916179	77	2	2	3	1	1	1	27.66	0	0	1	1	1	0	1	1248	1	0	1	3	1	0	124	0	0	5	16.2	498.91
2005-2006	1	46	17356.31372	37	1	1	3	0	5	3	32.83	1	0	0	0	1	0	2	2768	0	0	3	1	0	0	170	0	0	8	13.2	1248.53
2005-2006	1	46	7128.314293	50	1	1	3	0	0.5	3	23.04	1	0	1	0	1	0	1	3166	1	0	3	1	0	0	170	0	0	4	20.1	618.83
2005-2006	2	52	11085.92514	25	1	2	3	1	0.72	2	16.58	1	1	0	0	0	0	0	1457	0	0	1	3	0	0	166	0	0	2	5.7	412.8
2005-2006	2	55	5180.272544	51	1	1	1	0	3.03	2	26.1	1	1	1	0	0	0	1	2645	0	0	2	2	0	0	169	0	0	6	14	2906.77
2005-2006	2	45	4762.735338	47	1	1	4	0	1.18	1	28.34	1	1	0	0	0	0	0	1705	0	0	2	2	0	0	160	0	0	3	9.9	1447.38
2005-2006	2	50	16833.36613	27	1	1	3	0	3.92	2	36.75	1	1	0	0	0	0	1	3367	0	0	2	2	0	0	155	0	0	7	16.7	3177
2005-2006	1	56	2149.565908	70	2	2	1	1	0.62	1	27.37	0	0	1	1	1	0	0	404	0	0	1	3	0	0	174	0	0	1	5.3	190.2
2005-2006	2	58	3102.169678	51	1	2	1	1	2.51	2	26.15	1	1	0	0	1	0	1	1238	0	0	2	2	0	0	177	0	0	4	15.9	16
2005-2006	2	56	8794.05755	70	2	1	3	0	5	3	35.24	1	1	1	1	1	0	1	2636	0	0	2	2	0	0	171	0	0	8	14.3	301.09
2005-2006	2	44	18429.52547	45	1	2	3	0	5	2	39.44	1	1	1	0	1	0	0	1126	0	0	2	2	0	0	175	0	0	7	7.8	1528
2005-2006	1	52	5118.907326	32	1	1	1	0	1.16	2	29.7	1	1	0	0	1	0	0	2376	0	0	3	1	0	0	179	0	0	4	11.9	997
2005-2006	1	53	4329.880833	55	1	1	1	0	0.12	1	23.65	0	1	0	0	1	0	0	2506	0	0	2	2	0	0	158	0	0	3	55.6	386
2005-2006	1	52	5624.500893	58	1	2	2	0	1.45	3	47.52	1	1	1	1	0	0	1	1979	0	0	1	3	0	0	178	0	0	7	10	1114
2005-2006	1	55	7157.694385	83	2	2	3	1	5	3	20.1	1	1	1	0	0	1	0	2004	0	0	2	2	1	0	135	0	0	7	20.4	NA
2005-2006	1	44	14644.06196	27	1	1	3	1	4.18	3	23.19	1	0	0	0	0	0	2	2988	0	0	2	2	0	0	177	0	0	NA	3.8	3340.55
2005-2006	1	53	6768.225228	58	1	1	3	1	1.04	3	26.16	1	1	1	0	1	0	0	5167	0	0	2	2	1	0	122	0	0	4	35.7	3370.4
2005-2006	2	56	2967.036809	53	1	1	1	1	5	2	27.93	1	1	0	0	1	0	2	2715	0	0	2	2	0	0	172	0	0	5	19.3	487
2005-2006	2	49	3503.770443	27	1	2	1	1	0.93	1	27.14	1	0	0	0	1	0	2	414	0	0	1	3	0	0	169	0	0	3	2.2	487.6
2005-2006	2	58	882.6698778	60	2	2	1	0	1.55	1	24.7	0	0	1	0	1	0	1	1214	0	0	2	2	0	0	176	0	0	4	24.7	265.6
2005-2006	2	52	1668.274982	60	2	1	2	0	3.63	2	38.06	1	1	1	1	1	0	0	2080	0	0	1	3	0	0	167	0	0	6	16.5	1196.98
2005-2006	1	45	18590.04944	47	1	2	3	0	5	3	23.05	1	0	0	0	1	0	2	1738	0	0	2	2	0	0	162	0	0	7	6.3	933.83
2005-2006	2	52	10723.96579	60	2	2	3	1	5	2	23.35	1	0	0	0	1	1	1	1279	0	0	3	1	0	0	167	0	0	5	13.4	1524.1
2005-2006	2	56	11509.6043	60	2	2	3	0	4.07	2	29.29	1	1	1	1	1	0	1	1341	0	0	2	2	0	0	171	0	0	6	7.3	154
2005-2006	2	44	18863.05287	52	1	2	3	0	5	3	26.23	1	0	0	0	1	0	0	1410	0	0	1	3	0	0	174	0	0	7	19.4	427.4
2005-2006	2	44	15528.97887	57	1	2	4	1	5	3	45.79	1	0	1	0	1	0	2	2009	0	0	3	1	0	0	174	0	0	7	8.5	858.4
2005-2006	1	55	3699.624193	47	1	2	1	1	0.39	3	29.76	1	1	0	0	1	0	1	1801	0	0	2	2	0	0	172	0	0	4	13.5	2210.65
2005-2006	2	47	7448.336397	58	1	1	3	0	0.87	3	29.53	1	1	1	0	1	0	0	3382	0	0	1	3	1	0	141	0	0	5	14.7	1924.98
2005-2006	2	58	3064.187055	58	1	1	1	1	2.36	2	25.09	1	0	0	0	1	0	1	2296	0	0	1	3	0	0	175	0	0	4	60.2	379
2005-2006	1	49	6494.941664	46	1	2	2	1	1.46	2	25.97	1	1	1	1	0	0	0	1463	0	0	2	2	1	0	124	0	0	2	7.8	278
2005-2006	1	58	881.1567474	62	2	2	1	0	0.94	2	26.17	1	0	0	0	1	0	1	2666	0	0	1	3	0	0	166	0	0	5	16	1032.65
2005-2006	1	46	20725.4936	46	1	1	3	0	4.26	2	33.04	1	0	0	0	0	0	0	3001	0	0	2	2	0	0	170	0	0	7	12	1012.45
2005-2006	1	56	4779.878992	41	1	1	1	0	1.33	1	26.65	1	0	0	0	0	0	0	1041	0	0	1	3	0	0	175	0	0	2	11.6	905.26
2005-2006	1	51	4759.418692	54	1	2	2	0	5	3	28.86	1	1	1	0	0	0	1	1998	0	0	2	2	0	0	163	0	0	8	12.4	1219.7
2005-2006	1	49	23119.22044	35	1	2	3	0	3.26	3	23.3	1	1	0	0	0	0	0	1415	0	0	1	3	0	0	161	0	0	7	8.7	650
2005-2006	1	56	4379.390311	20	1	2	1	0	0.8	2	26.59	1	0	0	0	1	0	1	2379	0	0	1	3	0	0	175	0	0	1	14.1	535.79
2005-2006	1	44	8787.09345	74	2	2	3	1	5	3	22.48	1	1	0	0	1	1	1	1707	0	0	1	3	1	1	161	0	0	7	8.7	6.9
2005-2006	1	56	6086.250707	37	1	1	2	0	1.82	2	30.32	1	0	0	1	1	0	1	2514	0	0	1	3	1	0	167	0	0	4	14	1984
2005-2006	1	49	23471.93739	46	1	2	3	0	5	3	26.81	1	0	0	0	0	0	1	3034	0	0	1	3	0	0	160	0	0	8	11	2705
2005-2006	1	56	16343.46072	22	1	2	5	0	5	3	20.9	1	0	0	0	0	0	1	1226	0	0	2	2	0	0	173	0	0	7	11.3	320.8
2005-2006	1	52	5654.61896	29	1	2	2	1	5	3	21.29	1	0	0	0	0	0	2	1686	0	0	1	3	0	0	179	0	0	7	6.8	1040.5
2005-2006	2	55	6476.077051	22	1	1	2	1	3.64	3	42.51	1	1	0	0	1	0	0	1567	0	0	1	3	0	0	168	0	0	NA	11.4	1152.39
2005-2006	2	52	11249.54313	21	1	2	3	0	2.27	3	19.42	0	0	0	0	0	0	1	1340	0	0	2	2	0	0	167	0	0	3	5.8	1461.12
2005-2006	1	54	5428.585852	32	1	1	2	0	3.27	2	31.67	1	0	0	0	1	0	2	2250	0	0	1	3	0	0	164	0	0	5	10.4	682.33
2005-2006	1	46	3948.804152	29	1	2	1	0	3.54	2	23.57	1	0	0	0	0	0	2	2332	0	0	3	1	0	0	170	0	0	6	14.6	550.2
2005-2006	1	49	2492.153377	62	2	1	2	1	2.72	3	26.44	1	1	1	0	1	1	1	1964	0	0	2	2	1	0	115	0	0	4	5.2	1198.75
2005-2006	1	46	4315.730006	55	1	1	1	0	5	3	29.51	1	1	0	0	1	0	2	1322	0	1	2	5	0	0	169	0	0	8	12.4	419.6
2005-2006	1	47	6673.63206	81	2	2	3	0	3.12	3	24.97	1	0	1	0	1	1	1	1505	0	0	2	2	1	1	170	0	0	8	32.1	206.8
2005-2006	1	55	1052.665448	61	2	2	1	0	1.15	3	32.96	1	0	1	1	1	0	0	2369	0	0	1	3	0	0	172	0	0	4	40.4	287
2005-2006	1	56	10231.8439	74	2	1	3	0	5	3	27.38	1	1	0	0	0	0	1	2652	0	0	2	2	1	1	166	0	0	8	21.9	1033.1
2005-2006	2	49	8192.345872	79	2	1	3	0	2.27	3	43.21	1	0	1	1	1	0	0	2064	0	0	1	3	1	0	45	0	0	7	18.3	735.6
2005-2006	1	48	3097.604321	73	2	1	3	1	3.12	3	24.44	1	1	0	0	0	1	0	1712	1	0	1	3	1	0	55	0	1	6	32.5	NA
2005-2006	1	56	12588.39588	73	2	2	3	0	5	3	24.74	0	0	0	1	1	0	0	1635	0	0	2	2	0	0	177	0	1	8	20.2	271.86
2005-2006	2	46	20613.68165	48	1	2	3	0	5	3	22.48	1	1	0	0	1	0	1	1413	0	0	3	1	0	0	177	0	0	8	8.1	814.33
2005-2006	2	44	16245.97654	51	1	1	3	0	2.41	2	22.06	1	1	0	0	1	0	1	2317	0	0	2	2	0	0	176	0	0	6	8.1	1598.3
2005-2006	1	46	16732.29602	31	1	1	3	0	2.35	3	33.09	1	0	1	0	1	0	2	3623	0	0	2	2	0	0	169	0	0	7	25.4	716.13
2005-2006	1	51	1593.010159	65	2	1	2	0	5	2	35.05	1	1	1	0	1	1	2	1984	0	0	2	2	1	0	36	0	0	7	14.4	28
2005-2006	1	45	10915.19688	51	1	2	3	0	2	2	41.56	1	0	1	0	1	0	1	3131	0	0	3	1	0	0	162	0	0	5	14.7	4873.11
2005-2006	2	50	16428.50133	57	1	1	3	0	5	3	36.38	1	1	1	1	1	1	0	2585	1	1	1	6	0	0	157	1	0	8	7.8	2677.4
2005-2006	2	49	5183.754463	41	1	1	2	1	3.57	3	30.85	1	1	1	0	0	0	0	1923	0	1	2	5	0	0	168	0	0	7	5	736.4
2005-2006	2	44	12685.68405	65	2	2	3	1	4.08	3	32.09	1	0	0	0	1	0	1	1738	0	0	2	2	0	0	174	0	0	7	16.1	633.23
2005-2006	1	44	10875.25407	66	2	2	3	1	2.61	3	27.88	1	1	1	1	1	1	1	1982	0	0	2	2	0	0	177	0	0	6	13.6	1190.6
2005-2006	2	50	6064.931359	67	2	1	3	0	1.41	1	29.33	1	1	0	1	1	0	0	2543	0	0	2	2	1	0	143	0	0	5	20.3	84.84
2005-2006	1	49	16391.26998	65	2	2	3	0	2.49	2	24.71	0	0	1	1	1	0	0	694	0	0	2	2	0	0	161	0	0	4	7.5	349.8
2005-2006	2	49	3243.445164	61	2	2	2	1	1.02	2	35.55	1	0	1	0	1	0	0	1195	0	0	2	2	1	0	99	0	0	2	8.1	886.8
2005-2006	1	45	5257.201027	37	1	2	2	1	0.04	2	18.65	1	0	0	0	1	0	0	1373	0	0	2	2	0	0	161	0	0	1	3.8	75.58
2005-2006	1	58	20525.29644	33	1	2	3	0	5	3	24.71	1	0	0	0	1	0	2	1151	0	0	2	2	0	0	166	0	0	7	6.9	765.44
2005-2006	2	51	5394.543322	49	1	2	2	1	2.65	3	29.65	1	1	0	0	0	0	0	2374	0	0	1	3	0	0	170	0	0	6	9.2	840.4
2005-2006	2	58	3139.151227	56	1	1	1	0	0.93	1	26.85	1	1	0	1	1	0	0	1581	0	0	3	1	0	0	175	0	0	3	22.1	1203.2
2005-2006	1	50	5775.828987	29	1	1	2	0	0.21	2	20.85	1	0	1	0	0	0	2	5612	1	0	2	2	0	0	157	0	0	3	37.4	1623.06
2005-2006	1	56	4466.808825	54	1	2	1	1	2.19	2	28.46	1	1	1	0	1	1	1	1213	0	0	2	2	0	0	176	0	0	2	5.7	50.94
2005-2006	2	49	8192.345872	77	2	1	3	0	1.52	3	31.32	1	1	1	1	1	1	0	1649	0	1	2	5	0	0	168	0	0	7	15.8	680.59
2005-2006	2	51	2713.160358	63	2	2	2	1	1.75	2	33.98	1	1	0	0	1	0	0	1386	0	0	1	3	0	0	170	0	0	5	4.9	710.45
2005-2006	2	44	10808.95401	73	2	2	3	0	4.55	2	23.37	1	1	1	0	1	0	1	1657	0	0	2	2	1	0	147	0	0	7	11.8	861.1
2005-2006	1	57	7298.716365	23	1	1	1	1	0.85	2	26.92	1	0	0	1	0	0	0	2154	0	0	1	3	0	0	163	0	0	3	22.7	325.6
2005-2006	1	45	9092.666017	51	1	2	3	1	0.7	3	37.17	1	1	0	0	1	0	1	1938	0	0	2	2	0	0	162	0	0	4	22.6	731
2005-2006	2	47	22390.77671	46	1	2	3	0	5	3	34.17	1	1	0	0	1	0	1	1353	0	0	1	3	0	0	171	0	0	7	12.2	1542.1
2005-2006	2	57	17754.92564	51	1	1	3	1	3.67	3	24.06	1	0	0	0	1	0	2	3546	0	0	3	1	0	0	173	0	0	6	25.5	902.88
2005-2006	1	54	5843.590475	37	1	1	1	0	1.04	1	27.79	1	1	0	0	1	0	2	2978	0	0	1	3	0	0	163	0	0	3	15.3	2596
2005-2006	2	54	5019.114569	33	1	2	1	1	1.15	3	21.93	1	0	0	0	0	0	2	485	1	0	1	3	0	0	160	0	0	5	5.9	NA
2005-2006	2	47	5334.455361	81	2	1	3	0	1.97	3	25.54	1	1	1	0	1	1	0	1483	0	0	2	2	1	0	144	0	0	7	21.1	149
2005-2006	2	56	2407.658608	61	2	2	2	1	2.38	3	22.06	1	1	1	0	1	0	1	1655	0	0	2	2	0	0	171	0	0	6	9.1	496.8
2005-2006	1	54	3571.318568	28	1	2	1	0	1.39	2	27.99	0	0	0	0	1	0	1	2206	0	0	1	3	0	0	164	0	0	4	21.8	165.5
2005-2006	2	58	506.7539162	39	1	2	1	0	1.58	2	21.92	1	0	0	0	1	0	2	2394	0	0	2	2	0	0	175	0	0	4	16.3	751.74
2005-2006	1	46	18371.54854	41	1	2	5	0	2.98	3	26.72	1	1	0	1	1	0	1	1493	0	0	2	2	0	0	170	0	0	5	15.7	338.08
2005-2006	2	46	17324.49656	77	2	2	3	1	4.59	2	31.61	1	0	1	0	1	0	1	2350	0	0	1	3	0	0	178	0	0	6	9.3	541.6
2005-2006	2	46	4103.716839	74	2	2	2	0	3.33	3	33.07	1	1	1	1	1	0	1	1377	0	0	2	2	0	0	177	0	0	8	14.5	1085.5
2005-2006	1	50	7287.214814	30	1	2	2	1	2.88	3	36.26	1	1	0	0	0	0	2	2472	0	0	1	3	0	0	157	0	0	5	11.9	1228.59
2005-2006	2	52	15538.19067	58	1	2	3	0	5	3	22.81	1	0	0	0	0	0	0	1778	0	0	2	2	0	0	166	0	0	8	21	1045.6
2005-2006	2	49	18629.48666	59	1	2	3	1	5	3	27.43	1	0	1	0	0	0	2	2122	1	0	2	2	0	0	169	0	0	7	21	240.8
2005-2006	2	51	2892.371785	60	2	2	2	1	3.27	3	23.55	0	1	0	0	1	0	0	2022	0	0	1	3	0	0	170	0	0	7	16.8	923.69
2005-2006	2	54	3145.247935	59	1	2	1	0	2.08	1	25.07	1	0	0	0	1	0	0	1168	0	0	2	2	0	0	157	0	0	5	9.7	241.4
2005-2006	1	44	15113.33736	47	1	1	3	0	5	2	30.41	1	1	0	0	1	0	1	4337	0	0	2	2	0	0	176	0	0	7	24.7	1038
2005-2006	2	44	4341.931361	80	2	1	3	0	1.14	2	21.39	0	1	0	0	1	1	2	4744	0	0	3	1	1	0	34	0	0	5	28.4	691.67
2005-2006	2	53	2460.224803	60	2	1	2	0	3.03	3	26.85	1	1	0	1	1	0	0	2020	0	0	1	3	1	1	103	0	0	8	14.1	1508.34
2005-2006	1	54	22719.04603	44	1	2	3	0	3.44	2	35.66	1	0	0	0	1	0	1	2779	0	0	3	1	0	0	164	0	0	7	20.8	2183.44
2005-2006	1	55	5164.241647	34	1	1	1	0	1.25	1	29.66	1	0	0	0	0	0	2	1595	0	0	2	2	0	0	172	0	0	2	20.9	370
2005-2006	1	56	1330.59805	61	2	1	1	0	0.62	2	32.53	1	1	0	1	1	0	1	2118	0	0	2	2	1	0	144	0	0	4	23.1	391
2005-2006	2	46	3463.048417	77	2	1	3	0	0.98	2	25.63	1	0	0	0	1	0	2	1820	0	0	1	3	1	0	155	0	0	5	14.1	558
2005-2006	1	54	18531.00784	25	1	1	3	1	5	3	22.12	1	0	0	0	0	0	2	2953	0	0	3	1	0	0	163	0	0	6	15.6	2556.97
2005-2006	2	52	2592.584315	66	2	2	2	1	3.37	2	23.47	1	0	1	0	1	0	2	1243	0	0	1	3	0	0	166	0	0	6	28.5	85.75
2005-2006	2	51	5394.543322	53	1	2	2	1	5	3	27.23	1	1	1	0	1	0	0	1158	0	0	2	2	0	0	170	0	0	7	6.3	250.9
2005-2006	2	51	5987.682834	33	1	2	2	1	4.69	3	32.13	1	0	0	0	0	0	2	1053	0	0	1	3	0	0	169	0	0	6	3.8	895.38
2005-2006	2	49	13500.69997	29	1	2	3	1	5	3	24.97	1	0	0	0	1	0	2	2263	0	0	2	2	0	0	170	0	0	7	8.4	2180.7
2005-2006	1	52	3879.925051	30	1	2	1	0	1.61	2	29.31	1	0	0	0	1	0	2	1492	0	0	3	1	0	0	180	0	0	3	12.9	434.14
2005-2006	1	55	10855.04781	79	2	2	3	1	5	2	29.23	1	1	0	0	1	0	1	1129	0	0	2	2	1	0	60	0	0	5	7.5	1480.8
2005-2006	1	57	2154.981141	73	2	1	1	0	0.7	1	32.25	1	1	1	1	1	0	0	1857	0	1	1	6	1	1	150	0	0	5	18.2	2040.66
2005-2006	2	48	6974.697185	81	2	2	3	1	1.53	1	34.25	1	0	1	0	1	1	0	2524	0	0	2	2	1	0	147	0	0	4	16.6	718.63
2005-2006	1	48	4838.260254	48	1	1	2	0	5	2	32.6	1	1	0	0	1	0	2	5000	0	0	2	2	0	0	160	0	0	5	32.1	1714
2005-2006	2	44	6541.789009	85	2	2	3	1	1.63	2	26.25	1	1	1	0	1	0	0	1347	1	0	2	2	0	0	174	0	0	3	21.8	515.91
2005-2006	1	55	16638.30599	50	1	1	4	0	5	3	27.98	1	1	1	1	1	0	2	3251	0	0	1	3	0	0	172	0	0	8	9.2	1123
2005-2006	2	55	6208.552546	35	1	2	1	0	0.86	1	29.44	1	0	0	0	1	0	0	1091	0	0	2	2	0	0	168	0	0	1	14.7	254.7
2005-2006	2	49	1990.191623	60	2	1	2	0	5	2	22.27	1	1	1	0	0	0	1	854	0	0	2	2	0	0	167	0	0	5	5.8	1001.8
2005-2006	2	50	7908.916391	79	2	1	3	0	1.97	1	27.45	1	1	0	0	0	0	0	897	0	0	2	2	1	0	103	0	0	6	4.9	459.41
2005-2006	1	56	4779.878992	40	1	1	1	0	1.58	2	24.23	1	1	0	0	1	0	0	2514	0	0	1	3	0	0	175	0	0	3	48.6	2147.94
2005-2006	2	54	3907.647219	27	1	2	1	1	2.04	3	29.52	1	0	0	0	1	0	2	1018	0	0	1	3	0	0	160	0	0	6	5.1	NA
2005-2006	2	52	4325.634962	30	1	1	1	0	2.45	2	27.94	1	1	0	0	1	0	0	4251	0	0	2	2	0	0	167	0	0	NA	24.7	1748.92
2005-2006	1	46	4315.730006	53	1	1	1	1	1.24	3	26.03	1	1	0	0	0	0	2	3318	0	0	1	3	0	0	170	0	0	NA	16.9	2649.6
2005-2006	1	46	21912.95602	45	1	2	3	0	5	2	34.16	1	1	0	0	0	0	0	3271	0	0	3	1	0	0	169	0	0	6	23.2	766.57
2005-2006	2	52	11377.71567	21	1	2	5	1	2.61	2	22.84	0	0	0	0	0	0	0	1097	0	0	1	3	0	0	166	0	0	2	11.5	519.15
2005-2006	1	50	2197.46569	65	2	1	2	1	2.73	2	36.47	1	1	1	0	1	0	0	1682	0	1	1	6	1	0	48	0	0	3	12.6	701.56
2005-2006	1	46	17163.48069	33	1	1	3	0	2.48	2	26.88	1	0	0	0	1	0	0	3201	0	0	3	1	0	0	169	0	0	5	11.1	3757.05
2005-2006	1	46	19533.71115	50	1	1	3	0	3.74	3	18.38	1	1	1	0	1	0	2	3578	0	0	2	2	0	0	169	0	0	8	37.6	763.01
2005-2006	2	52	12341.7535	32	1	1	4	0	4.25	2	29.23	1	1	1	0	1	0	0	1815	0	0	1	3	0	0	167	0	0	5	12.2	1285
2005-2006	2	55	2070.676256	62	2	2	1	1	1.89	1	25.96	1	1	1	1	1	0	0	1679	0	1	2	5	1	1	160	0	0	4	24	444.25
2005-2006	1	48	16844.41473	41	1	1	3	1	5	3	31.74	1	0	0	0	1	0	2	3442	0	0	3	1	0	0	158	0	0	7	12.4	2154.05
2005-2006	2	58	1290.988404	62	2	2	1	0	1.68	2	32.89	1	0	0	0	1	0	2	1448	0	0	3	1	0	0	175	0	0	5	10.4	677.2
2005-2006	1	49	16027.64167	62	2	1	3	0	4.36	3	31.42	1	0	1	0	1	0	0	2464	0	1	2	5	0	0	161	0	0	6	8.6	2790.1
2005-2006	2	45	6707.763262	22	1	1	4	1	2.71	3	32.93	1	0	0	0	0	0	1	896	0	0	3	1	0	0	158	0	0	5	2.6	812.26
2005-2006	2	53	23768.33665	49	1	2	3	0	5	3	21.7	1	1	1	0	1	0	2	1452	0	0	2	2	0	0	165	0	0	8	13	544.2
2005-2006	2	44	7908.916391	70	2	1	3	0	3.03	3	32.06	1	1	1	0	0	0	1	2016	0	0	2	2	0	0	174	0	0	8	14.8	355
2005-2006	1	55	13443.50563	20	1	2	3	1	3.9	3	22	1	0	0	0	0	0	2	958	0	0	1	3	0	0	172	0	0	6	8.7	383.8
2005-2006	2	52	4010.77402	30	1	2	1	0	5	3	29.3	1	0	0	0	1	0	1	2745	0	0	3	1	0	0	166	0	0	7	50.6	133.33
2005-2006	1	45	18371.85768	38	1	2	3	1	4.6	3	31.5	1	0	0	0	1	0	2	1696	0	0	1	3	0	0	162	0	0	7	10.7	2001.8
2005-2006	1	49	23471.93739	42	1	2	3	0	2.9	3	33.4	0	0	0	0	1	0	1	2275	0	0	1	3	0	0	160	0	0	7	13.9	1349.3
2005-2006	1	50	21523.91277	47	1	2	3	0	5	3	25.45	1	0	0	0	1	0	2	2077	0	0	3	1	0	0	156	0	0	8	18	836.2
2005-2006	1	51	3768.835384	69	2	2	2	0	3.46	3	33.23	0	0	0	0	1	0	0	1271	0	0	1	3	0	0	163	0	0	8	14.3	96.6
2005-2006	1	51	4300.859811	58	1	1	2	1	3.97	2	26.69	1	0	0	1	1	0	0	2619	0	0	1	3	0	0	163	0	0	5	23.3	507.59
2005-2006	2	48	14120.27498	21	1	2	3	1	1.05	3	23.28	1	1	0	0	0	0	2	3002	0	0	3	1	0	0	174	0	0	6	10.6	3716.35
2005-2006	1	46	21669.49755	43	1	2	3	0	5	2	28.8	1	1	0	0	0	0	1	2866	0	0	3	1	0	0	168	0	0	7	26.1	1635.65
2005-2006	1	51	2409.078475	63	2	2	2	0	4.68	2	39.69	1	1	0	0	1	0	0	1303	0	0	2	2	0	0	161	0	0	7	17.9	355
2005-2006	1	44	15601.12454	38	1	2	5	1	2.34	2	19.63	1	0	0	0	0	0	1	1325	0	0	3	1	0	0	175	0	0	4	5.3	1064.7
2005-2006	2	55	4759.380147	47	1	2	1	1	1.68	1	32.26	1	0	1	0	1	0	0	962	0	0	1	3	0	0	168	0	0	1	8	1089.65
2005-2006	2	54	18070.76266	22	1	1	3	0	3.16	2	22.08	1	0	0	0	1	0	2	3348	0	0	1	3	0	0	160	0	0	5	28.2	158.5
2005-2006	1	58	4385.350701	40	1	1	1	0	0.43	1	26.98	1	0	0	0	1	0	0	1965	0	0	2	2	0	0	164	0	0	2	31.7	510.6
2005-2006	1	49	10258.60133	75	2	1	3	0	3.66	2	38.75	1	1	1	1	1	0	0	846	0	0	1	3	1	0	63	0	0	7	2.3	740.3
2005-2006	1	53	5652.312245	57	1	1	2	1	0.84	3	26.44	1	1	1	0	1	0	1	3757	0	0	1	3	1	0	86	0	0	3	34.8	729.25
2005-2006	2	52	13890.06053	51	1	1	4	0	5	3	25.55	1	0	0	0	1	0	0	1781	0	0	1	3	0	0	167	0	0	8	16.5	316.8
2005-2006	2	58	3171.101619	53	1	2	1	1	1.57	1	30.94	1	1	1	0	1	0	0	781	0	1	1	6	0	0	177	0	0	1	8.9	322.35
2005-2006	1	57	11325.1386	76	2	1	3	1	3.13	3	25.75	1	1	1	1	1	0	2	2387	0	0	2	2	1	0	95	0	0	5	22.5	294
2005-2006	2	55	4759.380147	43	1	2	1	0	1.6	1	36.37	1	0	0	0	1	0	0	1288	0	0	1	3	0	0	167	0	0	4	23.8	645.8
2005-2006	2	46	14682.18392	21	1	2	3	1	5	3	21.14	1	1	0	0	0	0	2	2803	0	0	1	3	0	0	177	0	0	6	18.4	1296.88
2005-2006	1	49	16905.81682	27	1	2	3	1	2.73	3	19.37	1	0	0	0	0	0	0	2919	0	0	3	1	0	0	161	0	0	3	7.5	1118
2005-2006	2	55	1857.498276	60	2	2	1	0	1.9	1	32.84	1	0	1	0	1	1	0	2952	0	0	3	1	0	0	168	0	0	4	22.1	621.7
2005-2006	1	45	4389.264621	81	2	1	3	0	1.95	2	22.96	1	1	0	0	1	1	0	1730	0	0	1	3	1	0	168	0	0	6	14.7	360
2005-2006	1	56	4502.047372	40	1	2	1	1	4.91	3	31.13	1	0	0	0	1	0	0	1419	0	0	2	2	0	0	173	0	0	6	8.2	1256.74
2005-2006	2	54	19251.77725	35	1	2	5	0	2.86	2	24.06	1	0	0	0	1	0	1	1326	0	0	2	2	1	1	93	0	0	5	9.7	575.1
2005-2006	2	48	4643.207648	36	1	2	1	0	3.63	2	22.9	1	0	0	0	0	0	0	2669	0	0	1	3	0	0	175	0	0	6	15.7	1481.6
2005-2006	2	55	22603.78416	55	1	1	3	0	5	3	27.68	1	1	0	0	1	0	2	1435	0	0	1	3	0	0	169	0	0	8	11.5	484.46
2005-2006	2	49	17927.72188	46	1	1	3	1	2.73	2	31.27	1	1	0	0	1	0	1	2237	0	0	2	2	0	0	168	0	0	4	15.1	1275.35
2005-2006	1	47	8634.532207	45	1	2	3	0	0.97	2	29.04	1	1	0	0	1	1	2	2523	0	0	3	1	0	0	178	0	0	4	30.2	1057.05
2005-2006	1	49	23328.1748	53	1	2	3	0	3.12	3	26.39	1	0	1	0	1	0	1	1634	0	0	2	2	0	0	161	0	0	8	11.7	991.15
2005-2006	1	44	12515.86471	36	1	1	3	0	5	2	30.16	1	1	0	0	1	0	2	4411	0	0	2	2	0	0	176	0	0	7	18	2454.38
2005-2006	1	47	13733.16877	23	1	2	3	0	2.62	2	21.01	1	1	0	0	0	0	0	3879	0	1	1	6	1	0	121	0	0	4	9	1923.04
2005-2006	1	44	4218.511741	23	1	1	2	1	0.93	2	23.38	1	0	0	0	0	0	2	3823	0	0	2	2	0	0	178	0	0	0	18.4	823.17
2005-2006	2	52	4294.94854	40	1	1	2	1	5	3	19.03	1	1	1	0	0	0	1	1997	0	0	1	3	0	0	166	0	0	4	8.1	1111.8
2005-2006	2	48	2098.955477	61	2	1	2	0	5	3	31.53	1	1	1	1	1	0	2	2386	0	1	2	5	0	0	175	0	0	7	8.4	1493.2
2005-2006	1	50	19251.00015	59	1	1	3	0	4.29	3	25.8	1	0	0	0	0	0	1	3519	0	0	2	2	0	0	160	0	0	8	17.2	1808.81
2005-2006	2	53	16895.26222	60	2	2	3	0	4.77	2	21.11	1	1	1	0	1	0	0	914	0	0	1	3	0	0	166	0	0	6	4.9	291.6
2005-2006	1	44	5384.197001	35	1	2	2	1	3.51	3	33.71	1	0	0	0	1	0	2	1043	0	0	2	2	0	0	177	0	0	7	5.3	425
2005-2006	1	44	10987.42005	61	2	1	3	0	5	3	34.24	1	0	0	0	0	0	2	1991	0	0	3	1	0	0	176	0	0	8	25.2	1140.82
2005-2006	1	44	14595.30847	21	1	1	3	1	5	2	42.8	1	0	1	0	0	0	2	4991	0	0	3	1	0	0	177	0	0	6	13.6	3499.2
2005-2006	1	48	8187.922362	35	1	1	3	0	1.47	2	24.26	1	1	0	0	1	0	0	1870	0	0	1	3	0	0	159	0	0	5	5.7	1872.4
2005-2006	1	54	13950.23392	65	2	1	3	0	2.81	3	26.19	0	0	0	0	1	0	2	1451	0	0	1	3	0	0	164	0	0	6	8.2	1469.4
2005-2006	2	45	2315.897076	42	1	2	1	0	0.85	1	26.26	1	0	0	0	1	0	0	1373	0	0	1	3	0	0	159	0	0	5	6.5	976.78
2005-2006	2	50	13437.61044	69	2	2	3	1	1.63	2	28.05	1	1	1	0	1	0	0	1730	0	0	1	3	0	0	156	0	0	3	18.4	373.2
2005-2006	1	57	24736.29056	32	1	1	3	0	3.62	2	22.73	1	0	0	0	0	0	0	2515	0	0	3	1	0	0	163	0	0	5	25.3	1371
2005-2006	2	46	6909.281239	65	2	1	3	1	1.63	2	37.1	1	1	0	0	1	0	2	1791	0	0	1	3	0	0	177	0	0	2	10.5	575.56
2005-2006	2	44	18113.14443	57	1	2	3	0	2.71	3	49.61	0	0	1	0	1	1	1	1621	0	1	3	4	0	0	174	0	1	7	27	1563.1
2005-2006	1	49	5736.139318	83	2	1	3	0	5	3	27.53	1	1	1	0	1	1	2	3394	0	1	1	6	1	1	83	0	0	7	41.5	617.73
2005-2006	1	56	5290.514637	28	1	1	1	0	1.33	1	25.78	1	0	0	0	1	0	2	1097	0	0	1	3	0	0	175	0	0	2	2.3	1088
2005-2006	2	44	10674.26194	73	2	2	3	1	5	3	28.92	1	1	1	0	1	1	2	1922	0	0	3	1	1	1	132	0	0	6	24.6	818.34
2005-2006	2	57	1116.475309	62	2	1	1	0	0.75	1	25.98	1	0	0	0	1	0	0	1720	0	0	2	2	0	0	172	0	0	4	17.7	283.3
2005-2006	2	51	6621.229853	35	1	1	2	0	2.42	2	44.9	1	1	1	1	1	0	0	2482	0	1	2	5	0	0	170	0	0	5	8.1	1758.21
2005-2006	2	48	19604.50736	43	1	2	3	0	5	2	31.48	1	1	0	0	1	0	1	1512	0	0	2	2	0	0	175	0	1	7	17.9	207.5
2005-2006	2	49	10576.41696	77	2	2	3	1	2.5	2	26.79	1	0	1	1	1	0	1	1374	0	0	2	2	1	1	115	0	0	5	13.6	203.88
2005-2006	1	44	14086.01447	50	1	1	3	0	5	3	26.51	1	0	0	0	0	0	2	2161	0	0	2	2	0	0	177	0	0	7	15.1	2090.39
2005-2006	1	44	15113.33736	43	1	1	3	1	3.11	3	41.96	0	0	1	0	1	0	0	2388	0	0	2	2	0	0	177	0	0	7	11.1	971.03
2005-2006	1	47	13141.27937	62	2	2	5	1	2.65	2	23.17	1	0	1	0	1	0	1	1263	0	0	2	2	0	0	179	0	0	3	9.2	423.15
2005-2006	2	45	3477.696409	53	1	1	2	1	5	3	17.2	1	1	0	0	0	0	2	950	0	0	2	2	0	0	160	0	0	6	5.9	667
2005-2006	1	48	4711.017391	30	1	1	2	0	1.55	2	20.66	1	1	0	0	0	0	0	2187	0	0	1	3	0	0	158	0	0	6	2.8	3306.85
2005-2006	2	46	8186.075198	34	1	1	3	0	0.99	2	24.8	1	1	1	0	1	0	2	2248	0	1	3	4	0	0	178	0	0	4	4.1	1896.5
2005-2006	2	46	5141.726626	83	2	1	3	0	2.2	1	19.68	1	1	1	0	1	0	0	2028	0	0	2	2	0	0	178	0	0	6	29.3	272
2005-2006	2	46	7287.568295	85	2	2	3	1	0.51	2	22.8	1	1	1	0	0	0	0	3479	0	0	1	3	1	1	97	0	0	5	19.1	595.1
2005-2006	2	54	1990.765655	66	2	1	5	1	2.58	3	25.6	1	1	0	0	1	0	1	1490	0	0	3	1	0	0	159	0	0	4	18.3	1573.92
2005-2006	1	56	6333.907264	34	1	1	1	0	5	3	29.01	1	0	0	0	1	0	1	2532	0	0	1	3	0	0	173	0	0	7	17.1	1486.07
2005-2006	1	51	6180.375095	36	1	1	4	1	2.73	1	28	1	1	0	0	1	0	2	1410	0	0	2	2	0	0	158	0	0	5	10.5	1363.76
2005-2006	2	50	6486.299753	81	2	2	3	0	1.14	3	23.7	1	1	1	0	1	0	1	2295	0	0	3	1	1	1	99	0	0	7	15.5	1237.6
2005-2006	1	47	19829.35034	45	1	2	3	0	1.22	2	31.56	1	1	0	0	1	0	2	1186	0	0	1	3	0	0	178	0	0	4	8.8	416.1
2005-2006	2	46	19496.62687	43	1	1	3	0	1.98	2	31.59	1	1	0	0	1	0	0	1380	0	0	1	3	0	0	176	0	0	6	11.5	2517.6
2005-2006	2	57	4701.635495	35	1	2	1	0	1.08	2	24.61	1	0	1	0	0	0	0	2442	0	0	1	3	0	0	172	0	0	5	24.3	1310.64
2005-2006	2	45	1947.99271	61	2	2	2	0	5	2	34.36	0	0	0	0	1	0	0	2066	0	0	2	2	0	0	158	0	0	7	14	1585
2005-2006	2	52	11260.45254	24	1	2	3	1	1.43	3	25.1	1	0	0	0	0	0	2	1224	0	1	2	5	0	0	166	0	0	5	11.9	516.05
2005-2006	2	56	5739.442315	32	1	2	2	0	0.56	3	36.98	1	0	0	0	0	0	0	3010	0	0	2	2	0	0	171	0	0	6	9	1806.4
2005-2006	1	49	2933.273368	76	2	1	2	1	2.19	2	27.46	1	1	1	0	1	1	0	2000	0	0	1	3	1	0	149	0	0	5	9.7	825.5
2005-2006	2	56	630.5242556	63	2	1	1	0	0.95	1	32.6	1	1	0	1	1	0	0	1879	0	0	1	3	0	0	172	0	0	3	11.9	1295.2
2005-2006	1	51	4195.058499	31	1	1	2	1	4.13	3	24.01	1	1	0	0	0	0	1	1124	0	0	2	2	1	0	92	0	0	5	7.4	2278.4
2005-2006	1	56	4693.68625	53	1	1	1	0	1.4	1	24.28	1	1	0	0	1	0	0	4755	0	0	2	2	0	0	176	0	0	5	55.1	819.08
2005-2006	1	49	6475.084878	41	1	2	2	0	1.65	3	38.78	1	0	1	0	0	0	1	1679	0	0	3	1	0	0	161	0	0	7	6.8	712.76
2005-2006	2	50	19074.98071	55	1	2	3	0	5	2	24.47	1	1	0	0	1	0	1	1500	0	0	1	3	0	0	156	0	0	6	7.3	587.68
2005-2006	1	50	4832.169991	24	1	1	1	0	0.62	2	25.41	1	0	0	0	1	0	2	1527	0	0	2	2	0	0	157	0	0	3	11.5	693.6
2005-2006	2	51	4596.92994	28	1	2	2	1	2.05	2	19.27	1	0	0	0	0	0	0	1951	0	0	1	3	0	0	170	0	0	3	10.8	1484.45
2005-2006	2	44	17499.93553	32	1	2	3	0	4.25	2	16.94	0	1	0	0	0	0	1	2471	0	0	1	3	0	0	176	0	0	7	23.6	2000.86
2005-2006	1	51	4094.478151	42	1	2	2	0	3.94	3	25.29	1	0	1	1	0	0	1	1905	0	0	3	1	0	0	162	0	0	8	13.9	664.2
2005-2006	1	54	15890.83147	31	1	1	3	0	1.86	3	24.47	1	0	0	0	0	0	2	1461	0	0	3	1	0	0	165	0	0	7	11.4	516
2005-2006	2	44	10249.90226	72	2	2	3	1	2.76	2	21.13	1	1	1	0	1	0	0	680	1	0	1	3	1	1	10	0	0	3	2.7	488
2005-2006	2	56	3727.641062	20	1	2	2	1	1.49	2	36	0	0	0	0	1	0	2	1281	0	0	1	3	0	0	171	0	0	4	4.4	1069.4
2005-2006	2	52	15347.7456	38	1	2	3	0	4.1	3	23.33	1	0	0	0	0	0	1	1671	0	0	3	1	0	0	167	0	0	8	19.5	919.55
2005-2006	2	46	7317.082379	83	2	2	3	1	3.41	2	29.66	0	0	1	0	1	0	0	1590	0	0	3	1	1	0	129	0	0	6	16.6	405.98
2005-2006	2	50	4183.758454	28	1	1	1	0	0.61	1	27.01	1	0	0	0	0	0	2	2251	0	0	1	3	0	0	156	0	0	3	7.6	1895.48
2005-2006	2	45	10026.71914	34	1	1	3	0	5	3	24.78	1	1	0	0	0	0	2	3640	0	0	2	2	0	0	159	0	0	8	27.7	1991.52
2005-2006	1	50	18449.30745	55	1	1	5	1	3.34	2	25.89	1	1	0	0	1	0	0	1437	0	0	1	3	0	0	156	0	0	3	5.6	527.53
2005-2006	2	44	17022.4903	28	1	1	3	1	1.52	3	24.62	1	1	0	0	0	0	2	1701	0	0	2	2	0	0	173	0	0	4	9.9	1330.98
2005-2006	1	46	9435.809613	42	1	2	3	1	1.09	2	33.39	1	1	0	0	0	0	0	2575	0	0	2	2	0	0	167	0	0	4	27.9	752.54
2005-2006	2	46	13511.13751	20	1	1	5	1	2.56	3	30.5	1	0	0	0	0	0	2	1305	0	0	1	3	0	0	177	0	0	4	2.7	511.88
2005-2006	2	49	9965.354338	20	1	1	4	1	0.95	2	22.7	1	0	0	0	0	0	2	1698	0	0	1	3	0	0	169	0	0	3	4.4	3051.36
2005-2006	1	57	5670.224519	40	1	2	1	0	1.16	2	25.38	1	0	1	0	0	0	1	2020	0	1	3	4	0	0	163	0	0	4	10.3	1552
2005-2006	1	47	12606.41908	78	2	2	3	1	1.63	2	16.94	1	1	1	0	1	1	0	2436	0	0	1	3	1	0	25	0	0	4	11.5	736.75
2005-2006	2	48	5233.724522	22	1	1	2	1	4.27	2	24.31	1	0	0	0	0	0	0	843	0	0	1	3	0	0	175	0	0	4	2.5	NA
2005-2006	2	50	16428.50133	50	1	1	3	0	5	3	22.5	1	1	0	0	0	0	2	4479	0	0	2	2	0	0	156	0	0	8	42	2384
2005-2006	2	55	4447.403468	24	1	2	1	0	1.54	1	27.58	1	0	0	0	0	0	0	2130	0	0	3	1	0	0	166	0	0	2	18.2	1128.98
2005-2006	2	47	13279.77757	78	2	2	3	0	1.97	2	22.86	1	0	1	1	1	0	1	1859	0	0	2	2	1	0	149	0	0	6	17.5	526.95
2005-2006	2	50	2009.961515	83	2	1	3	1	1.02	1	28.04	1	1	1	0	1	0	1	1067	0	0	2	2	1	1	131	0	0	4	7.9	119.8
2005-2006	1	55	2941.907046	29	1	2	1	0	1.17	3	30.21	1	0	1	0	1	0	1	1215	0	0	3	1	0	0	171	0	0	4	4.8	1625.89
2005-2006	2	47	15243.44043	63	2	2	3	0	3.5	2	20.23	1	1	1	0	1	0	1	1266	0	0	3	1	0	0	170	0	0	7	9.6	480.8
2005-2006	2	57	18335.62533	21	1	1	3	1	5	3	27.89	1	0	0	0	1	0	2	1465	0	0	2	2	0	0	174	0	0	7	9.9	617.79
2005-2006	1	44	14595.30847	21	1	1	3	1	2.09	3	26.03	1	1	0	0	0	0	2	1972	0	0	2	2	0	0	176	0	0	5	13.2	1051.3
2005-2006	2	44	18316.647	51	1	2	3	0	4.24	2	23.61	1	1	0	0	1	0	1	2593	0	0	3	1	0	0	174	0	0	7	17.3	819.43
2005-2006	1	52	4954.261522	25	1	1	2	1	5	3	31.9	1	0	0	0	0	0	2	2880	0	0	2	2	0	0	179	0	0	5	11	367.85
2005-2006	1	58	2061.072431	85	2	2	1	0	0.83	1	22.08	1	0	1	0	1	0	1	1088	0	0	2	2	0	0	165	0	0	5	10.2	152.03
2005-2006	2	47	3861.154579	72	2	1	3	0	1.19	2	36.45	1	0	0	0	0	0	1	1165	0	0	3	1	0	0	171	0	0	6	5.6	559.9
2005-2006	2	44	17950.90197	38	1	2	3	0	2	3	36.85	1	1	0	0	1	0	2	3842	0	0	3	1	0	0	174	0	0	6	14.3	2730.37
2005-2006	1	56	1952.562392	72	2	1	1	1	2.73	1	23.73	1	1	1	0	1	0	2	1673	0	0	2	2	0	0	175	0	0	4	28	55.7
2005-2006	1	44	12433.16671	69	2	2	3	1	3.11	3	42.08	0	0	1	1	1	0	0	1564	0	0	2	2	0	0	177	0	0	7	16.3	34.7
2005-2006	2	50	12634.29517	65	2	1	3	0	3.41	3	26.74	1	1	0	0	0	0	2	2702	0	0	2	2	0	0	156	0	0	8	19.1	914.36
2005-2006	2	49	8343.991414	74	2	1	3	0	5	3	25.99	1	1	1	0	1	0	1	1563	0	0	2	2	1	1	139	0	0	8	19.1	315.54
2005-2006	2	46	5141.726626	85	2	1	3	0	3.79	3	21.75	1	0	1	0	0	1	0	1373	0	0	1	3	1	1	44	0	0	8	13.9	639.64
2005-2006	2	47	9018.660915	62	2	2	3	1	0.82	3	19.56	1	1	1	0	1	0	0	1317	0	0	1	3	0	0	170	0	0	4	13.9	310.8
2005-2006	2	56	4461.893682	41	1	2	2	1	2.38	3	29.11	0	0	0	0	1	0	2	1311	0	0	1	3	0	0	171	0	0	5	5.9	321.07
2005-2006	1	55	13443.50563	27	1	2	3	0	5	3	24.79	1	0	0	0	0	0	2	1458	0	0	2	2	0	0	171	0	0	8	7.1	118.03
2005-2006	1	54	4076.871918	40	1	1	1	0	0.47	1	25.46	1	1	0	0	1	0	0	1716	0	0	2	2	0	0	165	0	0	3	24.9	536.9
2005-2006	2	56	3258.301417	24	1	1	1	1	4.67	3	28.8	1	1	0	0	0	0	2	4352	0	0	1	3	0	0	171	0	0	7	16.6	1752.28
2005-2006	2	52	15538.19067	50	1	2	3	0	5	3	37.11	0	0	0	0	1	0	2	2264	0	0	3	1	0	0	165	0	0	7	24.6	1255.56
2005-2006	1	47	13787.95566	62	2	1	3	0	5	2	30.88	1	0	1	0	0	0	0	1652	0	1	2	5	1	1	155	0	0	7	12.6	1871.53
2005-2006	2	56	2829.874283	22	1	2	1	0	1.81	1	21.83	0	0	0	0	0	0	1	2370	0	0	3	1	0	0	171	0	0	4	15.5	1086.31
2005-2006	2	49	13500.69997	29	1	2	3	0	0.81	2	23.82	1	1	0	0	0	0	0	1531	0	0	1	3	0	0	168	0	0	6	9.1	1558.25
2005-2006	1	56	18197.65084	37	1	1	3	1	1.95	2	27.32	1	0	0	0	1	0	0	2042	0	0	1	3	0	0	175	0	0	4	9.9	1157
2005-2006	2	44	7811.003704	74	2	2	3	1	1.22	2	24.9	1	1	1	0	0	0	2	2059	0	0	3	1	1	0	76	0	0	4	16	326.4
2005-2006	1	51	4151.798091	22	1	1	2	1	5	3	22.09	1	0	0	0	0	0	2	3404	0	0	1	3	0	0	162	0	0	7	4.2	1198.96
2005-2006	2	53	1382.346119	29	1	2	4	1	1.75	2	23.6	1	0	0	1	1	0	0	2870	0	0	1	3	0	0	165	0	0	2	25.2	254.7
2005-2006	1	44	14644.06196	25	1	1	3	0	4.83	3	26.63	1	1	1	0	1	0	2	1873	0	0	2	2	0	0	177	0	0	8	7.3	935.65
2005-2006	2	47	6244.537384	61	2	1	3	1	1.29	3	20.11	1	1	0	0	0	0	2	2540	0	0	2	2	0	0	171	0	0	5	12.8	532.1
2005-2006	2	45	3653.079174	38	1	1	2	0	1	2	28.1	1	0	0	0	0	0	2	2963	0	0	1	3	1	0	100	0	0	4	13.9	971.96
2005-2006	1	50	7104.074405	53	1	1	3	0	1.17	2	20.41	1	1	0	0	0	0	0	2044	0	0	1	3	1	0	61	0	0	5	13.6	1173.6
2005-2006	2	54	15444.56868	35	1	1	3	0	3.5	2	29.63	1	0	0	0	0	0	1	4369	0	0	3	1	0	0	160	0	0	7	10.5	6046.31
2005-2006	1	54	20006.4577	51	1	2	3	0	3.9	3	21.08	1	1	0	0	0	1	0	1321	0	0	1	3	0	0	164	0	0	8	22.8	1383.4
2005-2006	2	55	22271.62116	55	1	1	3	1	0.08	3	26	1	1	1	0	1	0	1	1152	0	0	2	2	0	0	168	0	0	3	6.3	720
2005-2006	2	51	2923.847566	60	2	2	2	0	0.55	2	33.84	1	0	1	0	1	0	0	1048	1	0	1	3	1	0	8	0	0	3	11.1	749
2005-2006	1	53	14819.17494	26	1	2	3	0	5	3	24.17	1	0	0	0	0	0	2	929	0	0	1	3	0	0	157	0	0	8	6.5	35
2005-2006	2	46	14366.76262	64	2	1	3	0	5	2	22.87	1	1	1	0	1	1	1	2775	0	0	2	2	1	0	71	0	0	6	16.5	864.4
2005-2006	2	44	16245.97654	56	1	1	3	0	3.5	2	21.22	1	0	1	0	1	0	2	3865	0	0	2	2	1	0	158	0	0	7	21	820.62
2005-2006	1	49	6476.29532	26	1	2	2	0	1.74	2	37.48	0	0	0	0	0	0	1	1925	0	0	1	3	0	0	161	0	0	3	10.2	897.19
2005-2006	2	56	14676.79579	41	1	2	3	1	5	3	26.97	1	1	1	0	0	1	2	1175	0	0	2	2	0	0	171	0	0	7	3.7	2139.89
2005-2006	1	54	14450.31514	23	1	2	3	1	0.73	3	17.81	1	0	0	0	0	0	2	1796	0	0	3	1	0	0	165	0	0	5	11.3	402.5
2005-2006	1	49	4273.453958	43	1	1	2	1	4.97	2	32.47	1	1	0	0	1	0	0	3250	0	0	3	1	0	0	157	0	0	5	12	2162.5
2005-2006	1	46	3463.53426	48	1	2	1	1	4.04	2	22.42	1	0	0	0	1	0	2	2299	0	1	2	5	0	0	169	0	0	5	15.4	731.79
2005-2006	2	52	4294.94854	43	1	1	2	0	5	2	30.92	1	0	1	0	1	0	0	2505	0	0	2	2	0	0	167	0	0	6	15.3	1081.26
2005-2006	2	55	19789.03245	38	1	1	3	0	5	3	27.96	1	0	0	0	1	0	0	1677	0	0	1	3	0	0	168	0	0	8	5.6	1193.33
2005-2006	2	51	4843.728615	46	1	1	2	1	4.08	3	29.95	1	0	0	0	0	0	2	2867	0	0	1	3	0	0	170	0	0	6	9.7	1094.45
2005-2006	1	54	11905.32495	24	1	2	3	1	2.34	3	23.84	1	1	0	0	0	0	2	1013	1	0	2	2	0	0	165	0	0	6	10.1	203.5
2005-2006	1	44	15113.33736	45	1	1	3	1	4.16	3	38.2	1	1	0	0	1	0	0	1358	0	0	1	3	1	1	24	0	0	5	14.8	538.25
2005-2006	1	49	7947.522806	83	2	2	3	1	1.56	2	36.85	1	0	1	0	1	0	0	1158	0	0	2	2	1	0	163	0	0	4	9.1	1097.7
2005-2006	1	49	16391.26998	67	2	2	3	0	2.57	3	27.98	1	0	1	0	1	0	1	1513	0	0	2	2	0	0	160	0	0	7	16	349.6
2005-2006	1	55	12935.05933	65	2	1	3	0	5	3	23.96	1	0	0	0	1	0	2	3535	0	0	1	3	0	0	172	0	0	8	40	1073.95
2005-2006	1	51	4094.478151	52	1	2	2	0	3.87	2	41.25	1	0	0	0	1	0	0	1540	1	0	2	2	0	0	162	0	0	7	16.1	595.38
2005-2006	2	46	18375.5082	51	1	1	3	0	3.79	2	25.88	1	0	0	0	1	1	1	1895	0	0	1	3	0	0	177	0	0	7	6.4	533.68
2005-2006	1	56	6950.613904	29	1	2	2	0	3.12	2	34.52	1	0	0	0	1	0	1	1533	0	0	1	3	0	0	176	0	0	7	14	1100.5
2005-2006	2	46	20384.65845	45	1	2	3	0	2	2	24.38	1	1	1	0	1	0	0	1039	0	0	1	3	0	0	178	0	0	6	5.8	441
2005-2006	1	52	4948.924709	39	1	1	2	0	1.49	2	36.95	1	0	0	0	1	0	0	2555	0	0	1	3	1	0	44	0	0	4	19.6	2311.24
2005-2006	1	55	3743.728109	45	1	1	1	1	0.98	2	39.6	1	0	0	0	1	0	1	2454	0	0	1	3	0	0	171	0	0	2	12.7	1557.4
2005-2006	1	57	2715.679261	64	2	2	1	1	0.84	1	28.97	1	1	1	1	1	0	0	1286	0	0	2	2	1	0	57	0	0	3	10	326.35
2005-2006	1	48	11755.86189	24	1	2	3	1	0.19	2	23.47	1	0	0	0	1	0	0	1590	0	0	1	3	0	0	160	0	0	2	12.2	1049.87
2005-2006	1	57	6594.250922	52	1	1	1	0	3.41	1	27.95	1	0	1	0	1	0	0	1922	0	0	1	3	0	0	164	0	0	4	14.5	1995.94
2005-2006	2	46	4338.58294	51	1	1	1	0	0.2	1	24.13	1	0	0	0	0	0	0	2947	0	0	2	2	0	0	177	0	0	3	30.7	756.7
2005-2006	1	47	4634.222948	23	1	1	1	0	1.06	1	27.42	1	1	0	0	1	0	0	2970	0	0	2	2	0	0	179	0	0	2	13.8	1426.51
2005-2006	2	49	10576.41696	74	2	2	3	0	1.89	3	28.64	1	1	0	1	1	0	0	1064	0	0	1	3	1	1	145	0	0	6	7.4	558.6
2005-2006	2	44	1623.481986	33	1	2	3	0	3.31	3	24.12	1	0	0	0	1	0	1	1659	0	0	3	1	0	0	172	0	0	5	7.6	403.34
2005-2006	2	55	10915.57565	45	1	2	3	1	1.21	3	22.64	1	1	0	0	0	0	2	2297	0	0	2	2	1	0	135	0	0	2	17.4	606.8
2005-2006	2	47	12592.93193	71	2	2	3	0	3.03	2	22.01	0	0	1	0	1	0	1	703	0	0	2	2	0	0	170	0	0	6	13.4	14
2005-2006	2	53	13453.57709	60	2	1	5	0	1.52	3	23.7	1	1	0	0	1	0	2	1095	0	0	2	2	0	0	165	0	0	4	22.3	NA
2005-2006	2	44	18316.647	55	1	2	3	1	4.08	2	28.13	1	1	1	0	1	0	0	2230	0	0	2	2	0	0	176	0	0	6	16.2	1318.4
2005-2006	2	57	7738.639745	41	1	2	5	0	3.08	3	22	0	0	0	0	1	0	0	1657	0	0	1	3	0	0	173	0	0	6	15.8	204.88
2005-2006	2	58	3139.151227	50	1	1	1	0	2.3	3	26.52	1	1	0	1	0	0	1	2317	0	0	2	2	0	0	177	0	0	7	18.5	3011
2005-2006	2	51	4754.871608	31	1	1	2	1	4.17	3	27.63	1	0	0	0	1	0	0	1995	0	0	2	2	0	0	170	0	0	7	9.3	1719.18
2005-2006	2	56	4661.861032	39	1	2	1	0	0.82	2	28.83	1	0	0	0	1	0	2	1658	0	0	2	2	0	0	172	0	0	5	9.6	1284.87
2005-2006	2	55	5619.349242	20	1	1	1	0	0.7	2	28.73	1	1	0	0	0	0	2	2731	0	0	1	3	0	0	169	0	0	2	18.4	978.63
2005-2006	2	54	5985.506535	23	1	2	4	0	5	3	24.6	1	1	0	0	0	0	2	2324	0	1	2	5	0	0	158	0	0	7	10.9	1660.37
2005-2006	2	45	3407.495124	20	1	2	4	0	1.87	3	22.49	1	0	0	0	0	0	2	2076	0	0	1	3	0	0	160	0	0	6	16.5	965.87
2005-2006	1	48	8655.296042	40	1	2	3	0	1.47	2	44.93	1	1	1	1	1	0	0	2350	0	0	1	3	0	0	160	0	0	4	7.9	1415
2005-2006	2	49	4580.784043	85	2	1	3	0	1.89	2	27.27	0	0	0	0	0	1	1	1107	0	1	1	6	1	0	37	0	0	6	7.6	1236.6
2005-2006	2	53	22823.02529	34	1	2	3	0	3.47	2	24.03	1	1	0	0	1	0	2	2980	0	0	1	3	0	0	166	0	0	4	10.1	4589.63
2005-2006	2	56	15607.59771	29	1	2	3	0	2.69	3	17.3	1	1	1	0	0	0	1	3584	0	1	2	5	0	0	171	0	0	6	9.1	1210.6
2005-2006	1	54	14436.3153	26	1	2	5	1	1.57	3	19.82	1	0	0	0	0	0	2	1765	0	0	2	2	0	0	165	0	0	4	9.3	324.6
2005-2006	1	56	4502.047372	53	1	2	1	1	3.12	3	31.92	1	0	1	1	1	0	1	1810	0	1	3	4	0	0	175	0	0	7	11.4	799.9
2005-2006	1	52	14653.87721	33	1	1	3	1	5	3	33.18	1	1	0	0	0	0	2	3305	0	0	3	1	0	0	179	0	0	5	30.3	2874.4
2005-2006	2	54	8693.675674	67	2	2	3	1	0.98	3	25.38	1	0	1	0	1	0	0	1952	0	0	3	1	0	0	159	0	0	3	35.9	894.08
2005-2006	2	45	2135.693353	67	2	2	2	1	1.53	2	33.24	1	1	1	0	1	0	0	1752	0	0	1	3	0	0	159	0	0	4	11.6	642.6
2005-2006	1	47	11638.87526	31	1	2	3	1	0.78	2	23.72	1	1	0	0	1	0	0	2302	0	0	2	2	0	0	178	0	0	3	4.6	3194.85
2005-2006	1	45	18537.90479	56	1	2	3	1	5	3	26.82	1	0	1	0	1	0	2	2186	0	0	3	1	0	0	161	0	0	7	25.5	456.95
2005-2006	1	45	5124.106713	43	1	1	2	1	2.18	2	23.89	1	1	0	0	0	0	1	3503	0	0	2	2	0	0	162	0	0	2	11.6	2116.56
2005-2006	1	55	3311.429604	21	1	2	1	1	0.79	3	24.55	1	1	0	0	1	0	2	2036	0	0	2	2	0	0	172	0	0	2	14.3	1305.39
2005-2006	2	44	12060.45783	67	2	1	3	0	4.8	2	33.99	1	1	0	0	1	0	0	992	0	0	1	3	0	0	175	0	0	7	6.8	18
2005-2006	2	45	5852.430683	71	2	1	3	0	3.64	3	28.51	1	1	1	0	1	1	2	1804	0	0	2	2	0	0	158	0	0	8	26.5	624.55
2005-2006	2	58	4385.350701	43	1	1	1	0	0.6	2	29.29	1	1	0	0	1	0	2	4499	0	0	2	2	0	0	174	0	0	2	19.4	2961.8
2005-2006	1	51	4789.941059	53	1	2	2	0	5	2	35.93	0	0	1	0	1	0	2	1458	0	0	3	1	0	0	162	0	0	7	12.2	756.45
2005-2006	2	57	8644.046843	47	1	2	3	0	1.25	3	44.32	1	0	1	0	1	1	0	1750	0	1	2	5	0	0	174	0	0	4	13.5	309
2005-2006	1	55	6126.631143	82	2	2	5	1	1.25	2	26.29	1	0	1	1	0	0	1	1653	0	0	2	2	1	0	162	0	0	5	11.1	407.5
2005-2006	2	58	969.5950764	60	2	2	1	1	0	1	34.71	1	0	0	0	1	0	0	1486	0	0	2	2	0	0	176	0	0	3	19.2	723.35
2005-2006	1	54	17961.29374	45	1	2	5	1	4.42	3	25.29	0	0	0	0	1	0	1	2513	0	0	3	1	0	0	165	0	0	7	19.5	1930.5
2005-2006	2	48	14167.44169	26	1	2	3	0	2.76	3	19.34	1	1	0	0	0	0	2	2750	0	0	3	1	0	0	175	0	0	6	28.6	1309.19
2005-2006	2	55	1941.25899	66	2	2	1	1	1.37	2	51.42	1	0	0	1	1	0	0	1557	0	0	1	3	1	1	146	0	0	4	19.1	136
2005-2006	1	55	3543.719932	42	1	2	1	0	1.13	2	27.02	1	0	0	0	1	0	0	2574	0	0	2	2	0	0	172	0	0	5	17.3	262.68
2005-2006	1	50	4841.046023	28	1	1	1	1	2.07	1	29.49	1	0	0	0	1	0	0	1139	0	0	1	3	0	0	156	0	0	1	11.5	591.4
2005-2006	2	49	17313.22637	23	1	1	3	1	5	3	26.08	1	1	0	0	1	0	2	3452	0	0	3	1	0	0	168	0	0	5	11.3	3551.35
2005-2006	2	45	3293.54382	31	1	1	2	1	3.72	3	25.76	1	0	0	0	1	0	2	3366	0	0	1	3	0	0	157	0	0	5	38.2	1570.81
2005-2006	2	52	10723.96579	61	2	2	3	1	5	3	29.92	1	1	0	0	1	0	0	1857	0	0	3	1	0	0	166	0	0	6	18.3	931.44
2005-2006	2	48	19585.51401	40	1	2	3	0	5	3	24.88	1	1	0	0	1	0	2	2154	0	0	2	2	0	0	173	0	0	8	20.7	313.24
2005-2006	1	57	5565.142917	22	1	1	1	1	0.68	2	18.87	1	1	0	0	0	0	0	3650	0	0	1	3	0	0	175	0	0	3	23.1	3801.55
2005-2006	2	55	23076.87399	20	1	1	3	1	2.25	2	32.96	1	1	0	0	0	0	0	5438	1	0	2	2	0	0	166	0	0	4	41.9	6937.68
2005-2006	1	45	7365.5835	55	1	1	3	0	2	2	17.97	1	1	0	0	0	0	0	1266	0	0	2	2	1	0	156	0	0	6	11.8	720
2005-2006	2	49	15891.5401	43	1	2	5	1	2.04	2	24.21	1	1	0	0	1	0	0	1458	0	0	1	3	0	0	168	0	0	3	4.3	1022.4
2005-2006	2	46	17445.50027	58	1	2	3	0	2.49	3	33.01	1	1	0	0	1	0	1	1273	0	1	1	6	0	0	177	0	0	6	7.8	572.91
2005-2006	1	54	5428.585852	31	1	1	2	1	2.93	2	18.27	1	1	0	0	1	0	1	4325	0	0	1	3	0	0	165	0	0	2	15.8	1137.48
2005-2006	1	45	12264.26986	69	2	1	3	0	3.35	2	40.18	1	1	0	0	1	1	0	2545	0	0	3	1	1	0	11	0	0	5	13	2436.8
2005-2006	2	45	12415.30333	38	1	2	4	0	3.31	3	24.52	1	0	0	0	1	0	2	2276	0	0	3	1	0	0	158	0	0	6	19.4	471.26
2005-2006	1	52	4575.495541	85	2	1	3	1	4.7	3	25.7	1	1	1	0	1	1	0	1517	0	0	1	3	1	1	86	0	0	6	8.3	528.46
2005-2006	1	47	15758.44244	36	1	1	3	0	3.34	2	24.38	1	1	0	0	1	0	1	6955	0	0	2	2	0	0	178	0	0	7	42.2	2922.61
2005-2006	2	46	14847.13938	28	1	2	3	1	1.78	2	26.24	0	0	0	0	1	0	1	1356	0	0	1	3	0	0	176	0	0	3	9.2	23.38
2005-2006	2	49	1990.191623	69	2	1	2	1	2.04	1	38.68	1	1	0	1	1	0	0	1894	0	0	2	2	0	0	167	0	0	5	8	713.74
2005-2006	1	46	17163.48069	39	1	1	5	0	4.13	3	25.33	1	1	0	0	0	0	1	2962	0	0	2	2	0	0	168	0	0	8	11.4	1823.12
2005-2006	2	44	5105.144497	26	1	2	2	1	1.01	3	21.06	0	0	0	0	0	0	0	2586	0	0	1	3	0	0	177	0	0	3	13.9	428.98
2005-2006	1	54	14450.31514	28	1	2	3	0	2.74	3	27.14	1	0	0	1	1	0	2	3626	0	0	1	3	0	0	164	0	0	5	63.7	3739.71
2005-2006	1	52	14653.87721	31	1	1	3	1	5	3	25.29	1	1	0	0	1	0	0	2032	0	1	2	5	0	0	179	0	0	7	11.6	668.63
2005-2006	1	47	19531.37119	34	1	2	3	0	5	3	24.67	1	1	1	0	1	0	2	2254	0	0	2	2	0	0	178	0	0	8	9.2	755.75
2005-2006	2	44	4263.020141	80	2	1	3	0	1.13	2	29.45	1	1	1	0	1	0	1	1527	0	0	2	2	0	0	174	0	0	5	11.6	213.69
2005-2006	1	56	6940.710094	49	1	2	2	0	2.4	2	23.42	1	1	1	0	0	1	0	4087	1	0	2	2	1	0	109	0	0	4	19.6	2689
2005-2006	2	55	5172.447261	41	1	2	1	1	0.51	2	49.4	1	1	1	1	1	0	1	2905	0	0	2	2	0	0	166	0	0	2	16	1027.1
2005-2006	1	44	10610.67596	66	2	2	3	0	5	3	22.78	1	1	1	0	1	0	2	2048	0	0	3	1	0	0	177	0	0	8	19.4	317.63
2005-2006	2	49	13667.37271	60	2	2	3	0	4.55	3	39.36	0	0	1	1	1	0	2	1026	0	1	2	5	0	0	168	0	0	7	13.5	534.95
2005-2006	2	52	4216.158768	37	1	1	2	1	3.79	3	34.22	1	1	0	0	0	1	2	4317	1	0	2	2	0	0	166	0	0	4	15.6	4891.3
2005-2006	1	44	14595.30847	21	1	1	3	1	2.09	3	22.35	1	1	1	0	0	0	2	3451	1	0	3	1	0	0	177	0	0	5	8.5	3263.55
2005-2006	1	44	10045.87085	75	2	2	3	0	2.65	2	15.98	1	1	0	0	0	1	1	1077	0	0	1	3	1	0	8	0	0	6	4.1	394.91
2005-2006	2	44	11124.73064	30	1	2	3	0	1.9	3	31.68	1	1	0	0	0	1	2	2348	0	0	1	3	0	0	175	0	0	5	9.3	919.92
2005-2006	1	55	5164.241647	33	1	1	1	0	1.16	3	31.91	1	0	1	1	0	0	0	2078	0	0	2	2	0	0	172	0	0	5	14.1	1288.3
2005-2006	1	44	4248.393064	33	1	1	2	0	2.8	3	34.28	1	0	0	0	0	0	1	2452	0	0	2	2	0	0	177	0	0	6	14	951.63
2005-2006	2	56	3258.301417	22	1	1	1	0	1.81	2	22.82	1	1	0	0	0	0	2	1325	0	0	2	2	0	0	171	0	0	4	12	492.65
2005-2006	2	44	18113.14443	53	1	2	3	0	5	3	21.75	1	1	0	0	0	0	2	2287	0	0	3	1	0	0	174	0	0	8	15.6	870.7
2005-2006	1	55	5674.312878	42	1	2	2	1	1.34	2	28.4	1	1	0	0	0	0	0	1299	0	0	2	2	0	0	171	0	0	3	8.8	1590.76
2005-2006	2	47	9864.928564	71	2	2	3	1	0.86	2	29.41	1	1	1	0	1	0	0	2326	0	0	2	2	1	1	20	0	0	5	14.2	1273.6
2005-2006	1	46	9817.90623	65	2	2	3	1	1	3	16.92	1	1	0	0	1	0	1	1286	0	0	3	1	1	1	137	0	0	4	12	1371.48
2005-2006	2	50	7006.601379	41	1	2	5	1	0	2	42.65	1	1	1	0	1	0	0	1999	0	0	1	3	0	0	156	0	0	4	9.8	2125.25
2005-2006	1	49	3768.835384	62	2	2	2	0	2.02	2	32.2	0	1	1	1	1	0	0	1966	0	0	1	3	0	0	161	0	0	6	13	1039.99
2005-2006	1	44	15801.71904	48	1	2	3	0	3.57	3	29.27	1	1	0	0	0	0	2	3286	0	0	2	2	0	0	176	0	0	8	29.3	1224.89
2005-2006	1	51	4273.453958	59	1	1	2	0	5	2	34.26	1	0	1	1	0	0	0	2011	0	0	1	3	1	0	172	0	0	7	8.8	503.6
2005-2006	1	46	17356.31372	34	1	1	3	1	2.93	3	29.36	1	1	1	0	1	0	2	2914	0	0	2	2	0	0	169	0	0	4	16.3	3709.38
2005-2006	1	48	17445.50027	54	1	2	3	1	2.02	2	21.6	1	1	0	0	1	0	0	1806	0	0	1	3	0	0	160	0	0	3	7.5	1421.6
2005-2006	1	50	8525.47119	30	1	1	3	1	0.41	3	32.09	0	0	0	0	0	0	0	2748	0	0	2	2	0	0	160	0	0	5	28.3	430.6
2005-2006	1	49	6574.659042	24	1	1	2	0	2.33	3	32.46	0	0	0	0	1	0	0	2808	0	0	1	3	0	0	162	0	0	4	7.4	2234.25
2005-2006	1	48	5355.117811	29	1	2	2	0	2.33	3	33.61	1	0	0	0	0	0	0	1317	0	0	2	2	0	0	158	0	0	7	10.7	776
2005-2006	2	58	2408.342512	62	2	2	2	1	0.93	2	30.29	0	1	1	0	1	0	0	2168	0	0	2	2	0	0	176	0	0	3	22.8	353.45
2005-2006	2	50	7507.306455	39	1	1	3	0	3.25	2	47.23	1	0	1	1	1	0	1	2382	0	1	2	5	0	0	156	0	0	7	17.4	1007.2
2005-2006	1	49	6494.941664	49	1	2	2	1	3.97	3	38.69	1	0	1	0	1	0	1	1264	0	0	3	1	0	0	161	0	0	7	8.5	1091.8
2005-2006	2	44	14072.41795	31	1	1	3	0	5	2	23.77	1	1	0	0	0	0	0	3799	0	0	2	2	0	0	177	0	0	7	37	1231.17
2005-2006	2	50	4471.010012	23	1	1	1	1	0.45	2	21.95	1	1	0	0	0	0	0	2854	0	0	2	2	0	0	156	0	0	2	13.3	1458.17
2005-2006	1	46	1980.086281	31	1	2	3	0	1.45	3	28.11	1	1	0	0	0	1	1	2861	0	0	2	2	0	0	168	0	0	6	12.3	364.25
2005-2006	1	52	13325.49175	23	1	2	3	0	0.63	3	19.91	1	1	0	0	0	0	2	2759	0	0	2	2	0	0	179	0	0	4	18.9	1145.75
2005-2006	1	49	6491.189612	53	1	1	2	1	2.09	1	49.8	0	1	0	1	1	0	1	1173	0	0	2	2	1	1	48	0	0	3	26.3	1065
2005-2006	1	57	5275.400738	43	1	1	1	0	0.71	2	26.52	1	1	0	0	1	0	0	2844	0	0	1	3	0	0	163	0	0	2	25.9	1898.04
2005-2006	2	51	7385.101128	70	2	1	3	0	5	3	28.36	1	1	1	1	1	0	0	2417	0	0	3	1	1	0	149	0	0	8	12.2	609.98
2005-2006	2	44	12796.74223	29	1	2	3	0	5	2	20.42	1	0	0	0	0	0	0	1012	0	0	2	2	0	0	175	0	0	7	9.8	770
2005-2006	2	58	6049.320374	38	1	1	1	0	1.81	1	40.8	1	1	1	1	1	0	0	1796	0	0	1	3	0	0	176	0	0	4	18.5	1009.88
2005-2006	1	58	6708.574099	74	2	1	3	0	2.73	1	22.56	1	0	1	0	0	0	1	1738	0	0	3	1	1	0	59	0	0	5	24.5	424.76
2005-2006	1	49	9570.653908	79	2	2	3	0	1.17	2	26.52	1	1	1	0	1	0	0	1687	0	0	2	2	0	0	162	0	0	6	11.7	1123.69
2005-2006	2	54	3540.311423	56	1	2	1	1	1.71	3	36.31	1	1	0	0	1	0	0	729	0	0	2	2	0	0	160	0	0	3	8	967.44
2005-2006	1	55	3012.012207	63	2	2	2	0	3.12	2	20.49	1	1	1	0	1	0	2	1678	0	0	1	3	1	0	128	0	0	7	9.9	573.44
2005-2006	2	47	21655.95427	48	1	1	3	0	5	3	23.83	1	1	0	0	1	0	1	1726	0	0	1	3	0	0	171	0	0	8	9.7	1036
2005-2006	1	57	11654.40611	38	1	1	3	1	0.31	2	29.06	1	1	0	0	1	0	0	2412	1	0	3	1	0	0	163	1	0	1	22.9	2111
2005-2006	1	47	5430.875526	44	1	1	2	0	1.24	2	21.41	1	1	1	0	0	0	2	2390	0	0	2	2	0	0	178	0	0	3	15.9	731.68
2005-2006	2	52	9906.120318	76	2	2	3	1	5	3	13.36	1	1	1	0	1	1	1	1564	0	0	2	2	1	1	71	0	0	7	11.3	464.3
2005-2006	2	50	7877.26242	73	2	2	3	1	0.91	2	31.12	1	1	1	1	1	0	0	1570	0	0	1	3	1	1	129	0	0	5	31.4	429.6
2005-2006	2	52	15581.89753	45	1	2	3	0	5	3	23.9	1	1	0	0	0	0	2	1359	0	0	1	3	0	0	166	0	0	7	15.1	951.2
2005-2006	2	54	5985.931786	51	1	2	2	1	5	3	30.45	1	1	1	0	1	0	2	2023	0	0	2	2	0	0	156	0	0	7	8.8	1394.13
2005-2006	1	52	4830.269732	42	1	2	2	0	1.49	2	45.27	0	0	1	0	1	0	1	1324	0	0	1	3	0	0	178	0	0	4	5.4	844.8
2005-2006	1	45	18590.04944	40	1	2	3	0	3.26	3	36.52	1	0	1	0	1	0	1	1278	0	0	1	3	0	0	162	0	0	8	8.2	1043.96
2005-2006	1	48	5112.593692	32	1	1	1	0	1.55	2	29.19	1	1	0	0	1	0	1	4078	0	0	2	2	0	0	159	0	0	2	39.6	2337.25
2005-2006	1	52	6242.924644	30	1	2	2	0	5	3	26.47	1	0	0	0	0	0	2	2890	0	0	2	2	0	0	178	0	0	7	20	462.93
2005-2006	2	57	3994.974864	40	1	1	1	0	1.71	3	26.7	1	1	0	0	1	0	2	3535	0	0	3	1	0	0	172	0	0	5	48.3	911.31
2005-2006	1	51	1874.97861	78	2	1	2	0	3.11	2	25.29	1	0	0	0	0	0	1	2786	0	0	1	3	1	0	129	0	0	5	22.9	841.18
2005-2006	1	55	1052.665448	67	2	2	1	0	1.33	2	23.26	1	0	1	1	0	0	0	887	0	1	1	6	0	0	171	0	0	5	6.8	368
2005-2006	2	46	15743.74776	37	1	1	3	1	3.36	1	18.72	1	1	0	0	0	0	2	1517	0	0	1	3	1	0	110	0	0	3	5.5	2375.7
2005-2006	2	44	16245.97654	50	1	1	3	0	3	2	26.4	1	1	0	0	1	0	1	1550	0	0	3	1	0	0	175	0	0	6	7	151.25
2005-2006	1	58	3163.915915	47	1	1	1	1	5	3	34.48	1	1	0	0	0	0	2	2744	0	0	3	1	0	0	165	0	0	7	18.7	1650.65
2005-2006	2	54	1990.765655	64	2	1	2	1	1.21	2	20.68	1	1	0	1	1	0	0	1589	0	0	1	3	0	0	160	0	0	3	18.9	719.1
2005-2006	1	51	4094.478151	45	1	2	2	0	5	3	36.85	0	0	0	0	0	0	1	3009	0	0	2	2	0	0	163	0	0	8	22.8	608.8
2005-2006	2	50	15032.68937	39	1	1	3	0	3.42	3	34.06	1	1	0	0	1	0	0	2816	0	0	1	3	0	0	157	0	0	8	10.6	1950.8
2005-2006	1	56	1407.132239	66	2	2	1	0	0.94	1	28.34	0	0	1	1	1	0	0	1807	0	0	2	2	0	0	175	0	0	5	29.5	236.8
2005-2006	2	49	13089.79155	64	2	2	3	0	1.52	3	33.52	1	1	0	0	1	0	1	1576	0	0	2	2	1	0	78	0	0	6	7.1	946.4
2005-2006	2	53	14057.29201	23	1	2	3	0	1.44	2	49.71	1	0	0	0	0	0	0	2748	0	0	2	2	0	0	165	0	0	2	11.8	2454
2005-2006	1	52	5050.206162	41	1	1	2	0	1.45	3	17.86	1	0	0	0	1	0	2	1897	0	0	2	2	0	0	179	0	0	5	4.5	2435
2005-2006	2	50	12685.68405	67	2	2	3	1	3.57	2	24.57	1	0	0	0	0	0	1	3373	0	0	3	1	0	0	156	0	0	5	30.4	420.16
2005-2006	2	47	22503.6574	58	1	2	3	0	3.79	3	33.59	1	0	0	0	0	0	0	2029	0	0	3	1	0	0	170	0	0	8	18.6	942.21
2005-2006	2	46	4827.866724	80	2	1	3	0	2.27	3	32.55	1	0	0	0	1	1	2	1317	0	0	2	2	0	0	177	0	0	7	13.6	80.44
2005-2006	2	57	3994.974864	40	1	1	1	0	1.84	3	26.71	1	0	0	1	0	0	1	3880	0	1	3	4	0	0	170	0	0	6	12.5	2287.86
2005-2006	1	46	15782.95027	27	1	2	3	1	0.84	3	24.69	1	1	0	0	0	0	0	1698	0	0	2	2	0	0	169	0	0	4	15.7	2128.6
2005-2006	1	54	15890.83147	39	1	1	3	1	1.93	3	34.59	1	1	1	1	1	0	2	3781	0	0	2	2	1	0	89	0	0	3	15.5	1723.93
2005-2006	2	53	5599.177991	29	1	1	1	0	3.85	3	28.77	1	1	0	0	1	0	1	2645	0	0	3	1	0	0	164	0	0	8	19.2	1178.28
2005-2006	1	58	16505.23509	36	1	1	3	0	5	3	24.79	1	0	0	0	0	0	2	2689	0	0	2	2	0	0	166	0	0	6	22.4	640
2005-2006	2	55	5565.142917	27	1	1	1	0	1.54	2	31.87	1	0	0	0	1	0	2	1153	0	0	2	2	0	0	168	0	0	4	5.8	1107.75
2005-2006	2	57	4622.748054	24	1	1	1	1	3.5	3	27.68	1	0	0	0	1	0	2	404	0	0	1	3	0	0	163	0	0	5	14.4	NA
2005-2006	2	48	15579.75907	35	1	1	3	1	3.67	3	27.77	1	0	0	0	1	0	2	2979	0	0	3	1	0	0	175	0	0	5	25.4	191
2005-2006	2	57	4421.759008	26	1	1	1	0	2.71	2	27.77	1	1	0	0	1	0	0	2884	0	0	3	1	0	0	172	0	0	3	13.6	1352.7
2005-2006	2	50	17727.24419	28	1	1	3	0	2.27	2	34.25	1	1	0	0	1	0	0	5487	0	0	1	3	0	0	157	0	0	6	28.6	4422.45
2005-2006	2	46	20078.33458	30	1	2	3	0	1.5	3	29.94	1	0	0	0	0	0	1	2511	0	0	1	3	0	0	177	0	0	7	18.2	703.98
2005-2006	2	53	20027.53669	58	1	2	5	0	5	3	37.09	1	1	1	0	1	0	0	2142	0	0	3	1	0	0	166	0	0	7	20.2	806.1
2005-2006	2	48	15579.75907	39	1	1	3	0	5	3	35.23	1	0	0	1	1	0	1	1246	0	0	1	3	0	0	177	0	0	8	15.9	1107.32
2005-2006	1	55	4622.738828	38	1	2	1	0	1.16	1	23.63	0	0	0	0	1	1	0	2925	0	0	3	1	0	0	172	0	0	3	14.8	1895.65
2005-2006	1	58	3474.507522	28	1	1	1	0	1.49	2	28.83	1	1	0	0	0	0	1	4216	0	0	1	3	0	0	166	0	0	4	34.3	2995.85
2005-2006	2	52	4538.426835	38	1	2	2	1	3.63	2	29.08	1	0	0	0	1	0	0	1419	0	0	2	2	0	0	167	0	0	5	5.5	813.27
2005-2006	2	46	2512.998846	80	2	1	3	0	0.83	1	22.58	1	0	1	0	1	0	0	1690	0	0	1	3	1	1	67	0	0	6	24.3	732.86
2005-2006	2	49	7417.191358	69	2	2	3	0	0.91	2	30.71	0	0	1	1	1	0	1	1431	0	0	2	2	0	0	168	0	0	3	19.7	715.5
2005-2006	1	54	19761.24695	33	1	2	3	0	5	3	19.4	1	0	0	0	1	0	1	2259	0	0	3	1	0	0	164	0	0	8	14.2	923.15
2005-2006	1	53	4251.802643	54	1	1	1	0	1.71	1	26.11	1	1	1	1	1	0	0	1604	0	0	2	2	0	0	158	0	0	4	21	329.8
2005-2006	1	48	7933.704634	72	2	1	3	0	2.18	3	29.97	1	1	0	1	1	0	2	2246	0	0	2	2	0	0	159	0	0	7	33.5	1184.49
2005-2006	2	48	18750.46206	44	1	1	3	0	3.63	3	29.76	1	0	1	1	0	0	2	2795	0	0	1	3	0	0	175	0	0	8	16.5	913.93
2005-2006	2	56	7857.277591	42	1	1	3	0	0.6	2	28.73	1	0	0	0	1	0	2	3697	0	0	3	1	0	0	172	0	0	5	24	1301.16
2005-2006	1	55	16582.91319	56	1	1	3	0	2.3	3	26.52	1	1	0	0	1	0	0	2367	0	0	1	3	0	0	172	0	1	6	7.8	1236.98
2005-2006	2	55	24984.34891	46	1	2	3	0	5	3	24.53	1	0	0	0	1	0	1	2415	0	0	2	2	0	0	168	0	0	8	13.7	906.49
2005-2006	1	45	18310.69348	32	1	2	3	0	2.43	3	38.7	1	0	1	0	1	0	2	1980	0	0	2	2	0	0	162	0	0	6	30.6	800.11
2005-2006	2	46	8846.23345	74	2	1	3	0	3.03	2	45.74	1	0	1	1	1	0	1	1373	0	0	2	2	0	0	176	0	0	7	15.5	639.32
2005-2006	1	48	4719.238871	31	1	1	2	0	1.09	3	31.51	0	0	0	0	0	0	1	3765	0	0	3	1	0	0	160	0	0	3	17.4	880.8
2005-2006	1	56	22574.05533	51	1	2	3	1	4.7	3	27.76	1	0	0	0	1	0	2	1953	0	0	3	1	0	0	175	0	0	7	12.7	940.4
2005-2006	1	49	6494.941664	57	1	2	2	0	5	3	36.12	0	0	1	0	1	0	2	2030	0	0	2	2	0	0	162	0	0	7	17.3	806.32
2005-2006	1	46	4872.828514	30	1	1	1	0	4.04	3	27.7	1	0	0	0	1	0	2	2993	0	0	2	2	0	0	169	0	0	7	46.3	1974.29
2005-2006	2	44	6810.738533	64	2	1	3	0	1.36	3	28.25	1	1	1	1	1	0	2	3323	1	0	3	1	0	0	174	0	0	NA	26.8	1631.6
2005-2006	1	50	5894.983402	49	1	1	2	1	1.88	2	23.13	1	1	0	0	1	0	0	2310	0	0	2	2	0	0	157	0	0	4	11.7	1037
2005-2006	1	47	19773.72948	52	1	2	3	0	5	3	32.42	1	1	0	1	1	0	2	2571	0	0	2	2	0	0	177	0	0	8	23.3	5277
2005-2006	2	47	12296.73329	27	1	1	3	0	0.3	2	20.54	1	1	0	0	0	0	0	2980	0	0	1	3	0	0	170	0	0	4	11.9	3539.62
2005-2006	2	55	5257.06841	33	1	2	1	0	2.25	2	45.12	1	0	0	0	0	0	0	3513	0	0	3	1	0	0	167	0	0	4	16	928.86
2005-2006	2	57	3994.974864	42	1	1	1	0	1.08	3	26.25	1	1	0	0	1	0	2	2414	0	0	2	2	0	0	173	0	0	7	28.1	545.03
2005-2006	1	46	8325.66318	42	1	1	5	0	0.6	1	32.45	1	1	1	0	1	0	1	1741	0	0	2	2	0	0	169	0	0	5	9.3	2019.75
2005-2006	2	52	13936.45825	58	1	1	3	0	5	3	34.58	0	0	0	0	1	0	1	3319	0	1	3	4	0	0	167	0	0	6	19.3	1718.75
2005-2006	2	44	4495.02377	82	2	1	3	0	5	3	29.63	1	0	1	1	0	0	0	1784	0	0	2	2	1	1	150	0	0	7	14	610.52
2005-2006	1	56	4555.717126	46	1	1	1	0	1.37	2	40.91	1	1	1	1	1	0	2	2965	0	0	1	3	1	0	42	0	0	2	17	2836
2005-2006	2	48	5270.796983	33	1	1	2	0	1.62	2	46.92	1	1	1	0	1	0	0	2261	0	0	2	2	0	0	175	0	0	3	16.5	2966.8
2005-2006	1	56	4555.717126	51	1	1	1	0	2.8	2	37.1	1	0	1	0	1	0	0	2695	0	1	2	5	0	0	175	0	0	5	15.6	1031.54
2005-2006	1	52	5625.552329	21	1	2	2	1	2.49	3	22.02	0	0	0	0	0	0	2	2267	0	0	1	3	0	0	179	0	0	5	8.5	471.6
2005-2006	2	52	14392.26961	27	1	1	3	0	3.01	3	31.71	1	1	0	0	1	0	2	2612	0	0	3	1	0	0	167	0	0	7	30.5	567.66
2005-2006	2	44	6313.501428	52	1	1	3	1	0	2	25.54	1	1	0	0	0	0	0	3802	0	0	1	3	0	0	174	0	0	2	22.9	2168
2005-2006	1	50	5649.152439	20	1	2	2	1	3.98	3	33.29	0	0	0	0	1	0	0	2451	0	0	3	1	0	0	158	0	0	7	11.2	1761.05
2005-2006	1	58	2832.090825	42	1	2	1	0	1.61	2	26.33	1	1	0	0	1	0	0	1835	0	0	1	3	0	0	165	0	0	3	7.5	1026.04
2005-2006	2	52	15633.94658	40	1	2	3	0	5	3	22.55	1	0	0	0	1	0	2	1424	0	0	3	1	0	0	166	0	0	7	16.6	550.7
2005-2006	1	57	10905.00037	40	1	2	5	0	1.17	3	27.91	1	0	1	1	1	1	2	1306	0	0	2	2	0	0	163	0	0	4	9.3	534
2005-2006	1	46	4270.285735	73	2	1	3	1	1.19	2	32.45	1	1	1	1	1	0	0	2332	1	0	2	2	1	0	25	0	0	2	24	807.8
2005-2006	1	53	4603.726393	26	1	1	1	1	3.59	2	32.12	0	0	1	0	0	0	2	2852	0	0	1	3	0	0	159	0	0	3	30.5	681.05
2005-2006	1	53	1297.075894	77	2	1	1	0	0.39	1	27.83	1	0	1	0	1	0	0	2113	0	0	2	2	1	0	109	0	0	4	17.8	1425.4
2005-2006	1	49	6744.964564	41	1	1	2	0	1.65	3	41.98	0	0	1	1	1	0	2	2286	0	1	1	6	0	0	155	0	0	6	15	144.5
2005-2006	2	46	8397.027128	32	1	1	3	0	0.37	2	20.73	1	1	0	0	0	0	0	1284	0	0	3	1	0	0	176	0	0	3	8.4	166.88
2005-2006	1	45	6914.386093	47	1	1	5	0	0.88	2	23.88	1	1	0	0	1	0	2	1094	0	0	1	3	0	0	162	0	0	3	5	718.8
2005-2006	2	46	6938.634315	85	2	2	3	1	5	3	26.15	1	1	0	1	1	0	1	1597	0	0	2	2	1	0	67	0	0	7	15.5	1386.09
2005-2006	2	49	5186.750788	50	1	2	2	1	1.52	2	41.35	1	1	1	0	0	0	0	2867	0	0	3	1	0	0	169	0	0	2	8.3	1028.91
2005-2006	1	53	19613.02426	43	1	1	3	0	4.04	3	35.12	1	1	1	0	1	0	2	2920	0	0	1	3	0	0	159	0	0	8	11.9	1625.85
2005-2006	1	54	19827.25651	32	1	2	3	1	1.88	3	20.45	0	0	0	0	0	0	1	2205	0	0	1	3	0	0	176	0	0	1	22.8	24
2005-2006	1	56	16463.20474	62	2	2	3	1	1.46	2	21.22	1	1	1	0	1	0	1	1646	0	0	1	3	1	0	115	0	0	3	4.4	2418.85
2005-2006	2	51	5394.543322	50	1	2	2	1	4.08	3	23.64	1	1	0	0	1	0	1	2161	0	0	2	2	0	0	170	0	0	7	11.7	478.82
2005-2006	1	51	1698.2327	62	2	1	2	0	5	3	29.01	1	1	1	0	1	0	1	1813	0	0	1	3	0	0	158	0	0	7	5.3	1466.4
2005-2006	1	52	17088.54027	24	1	1	3	0	0.63	3	22.86	1	1	0	0	0	0	2	3215	0	0	3	1	0	0	179	0	0	4	22	1107.06
2005-2006	1	53	4329.880833	40	1	1	1	0	0.88	1	30.9	1	0	1	1	0	0	0	1624	0	0	2	2	0	0	157	0	0	3	7.3	1721.4
2005-2006	2	54	3471.025099	21	1	2	1	1	0.4	3	33.68	0	0	0	0	1	0	1	1774	0	0	2	2	0	0	158	0	0	1	24.9	668.81
2005-2006	2	44	7292.05868	44	1	1	3	1	0.6	2	130.21	1	0	1	0	0	0	0	2354	0	0	3	1	0	0	175	0	0	1	15.5	2031.18
2005-2006	1	47	5465.703977	41	1	1	2	0	3.9	2	34.62	1	1	0	0	1	0	2	4334	0	0	3	1	0	0	178	0	0	7	28	1454.17
2005-2006	1	53	4567.691981	29	1	1	1	0	3.36	2	34.64	1	0	0	0	1	0	1	1454	0	0	2	2	0	0	158	0	0	7	10.4	708.75
2005-2006	1	50	7287.214814	31	1	2	2	1	3.48	3	40.57	1	0	1	0	0	0	2	1874	0	0	1	3	1	1	164	0	0	6	7.1	1573.38
2005-2006	1	55	12787.86409	66	2	1	3	0	3.74	3	26.06	1	1	0	0	1	0	1	2038	0	0	3	1	1	0	71	0	0	7	21.2	272
2005-2006	2	47	15916.05039	68	2	2	3	0	3.18	3	30	1	1	1	1	1	0	2	2281	0	0	3	1	0	0	170	0	0	8	17.9	1667.14
2005-2006	2	47	12037.74017	20	1	1	3	0	2.27	2	16.94	1	1	0	0	0	0	2	4661	0	0	2	2	0	0	170	0	0	3	49.7	1672.2
2005-2006	2	53	22988.30533	46	1	1	3	0	5	3	26.45	1	0	0	0	1	0	0	2861	0	0	2	2	0	0	165	0	0	6	23.3	1456.2
2005-2006	2	56	8134.369219	73	2	2	3	0	3.41	3	35.2	1	0	1	0	1	1	2	1175	0	0	2	2	0	0	172	0	0	7	9.8	192.15
2005-2006	2	56	14538.33911	55	1	2	3	0	4.52	3	27.34	1	0	1	0	1	1	1	1439	0	0	2	2	0	0	171	0	0	8	12.9	390.59
2005-2006	2	52	12382.97933	38	1	1	3	0	5	3	25.33	1	0	0	0	1	0	2	2753	0	0	2	2	0	0	166	0	0	7	10.6	2731.8
2005-2006	2	51	6447.540172	67	2	1	3	1	1.36	2	28.54	1	1	1	0	0	0	0	784	0	0	1	3	0	0	170	0	0	1	1.5	193.7
2005-2006	1	46	19533.71115	51	1	1	3	0	5	2	27.56	1	1	1	0	0	0	1	1727	0	0	2	2	0	0	169	0	0	6	11.4	701.89
2005-2006	2	49	3278.661683	29	1	2	1	0	0.66	1	25.58	0	0	0	0	1	0	1	1108	0	0	2	2	0	0	170	0	0	3	19.1	547.2
2005-2006	1	57	1076.928481	61	2	1	1	0	0.63	1	19.47	1	1	0	0	1	0	0	1604	0	0	1	3	1	0	103	0	0	3	16.7	126
2005-2006	1	47	4920.382646	85	2	1	3	1	4.39	3	26.82	1	1	0	0	1	0	1	3014	0	0	2	2	1	0	87	0	0	5	19.1	1553.75
2005-2006	1	45	16673.89503	36	1	1	3	1	1.77	2	21.49	1	1	0	0	0	0	2	6648	0	0	1	3	0	0	162	0	0	2	17.6	4565.6
2005-2006	1	50	17048.16923	32	1	1	3	0	4.66	3	29.68	1	0	0	0	1	0	2	2443	0	0	2	2	0	0	160	0	0	7	57.6	133
2005-2006	2	54	5947.78835	53	1	2	2	0	2.3	2	23.45	0	0	1	1	0	0	2	1555	0	0	1	3	0	0	160	0	0	4	25.2	60
2005-2006	1	51	4149.235394	42	1	1	2	0	3.48	3	58.33	1	0	1	0	0	0	2	4370	0	1	2	5	0	0	161	0	0	8	39.3	2080.5
2005-2006	1	55	3980.660335	77	2	2	2	0	1.48	1	35.31	1	1	1	1	1	0	0	1934	1	0	2	2	0	0	173	0	0	5	14.3	966.26
2005-2006	1	53	19421.726	35	1	2	3	0	3.43	3	29.98	0	0	0	0	1	1	0	973	0	0	3	1	0	0	159	0	0	8	14.1	813
2005-2006	2	53	22988.30533	43	1	1	3	1	4.08	2	24.2	1	0	0	0	0	0	1	3427	0	0	1	3	0	0	165	0	0	6	43.2	827.4
2005-2006	2	46	5329.935232	81	2	1	3	0	3.86	1	24.16	0	0	1	0	0	1	1	2005	0	0	1	3	1	0	140	0	0	7	18.9	123
2005-2006	2	45	4171.10606	44	1	2	2	1	0.3	3	27.35	1	1	1	0	1	0	0	596	1	0	1	3	0	0	160	0	0	1	1	448.2
2005-2006	2	50	3297.394138	79	2	1	3	0	1.14	3	23.16	1	1	0	0	0	1	1	1863	0	1	1	6	1	0	69	0	0	7	12.6	107.51
2005-2006	1	51	2526.372357	60	2	2	2	1	2.49	3	55.58	0	1	1	1	1	0	0	2181	0	0	2	2	1	0	147	0	0	4	10.3	530.7
2005-2006	2	57	3917.009876	48	1	2	1	0	1.6	2	24.48	1	1	0	0	0	0	0	2095	0	0	1	3	0	0	173	0	0	6	34.9	573.4
2005-2006	2	54	17763.16147	56	1	1	3	0	3.79	3	30.68	1	0	0	0	0	0	1	2947	0	0	3	1	0	0	160	0	0	6	27.6	852.39
2005-2006	2	45	3849.208807	28	1	2	2	0	2.41	3	18.17	1	0	0	0	0	0	0	1646	0	0	1	3	0	0	159	0	0	5	11.3	601.74
2005-2006	2	53	3988.021014	74	2	1	3	0	1.39	2	24.87	1	1	1	0	1	0	1	1243	0	0	1	3	0	0	164	0	0	4	4	2086.79
2005-2006	1	54	14450.31514	28	1	2	3	0	5	3	27.19	1	0	0	0	1	0	0	2182	0	0	3	1	0	0	164	0	0	8	17	579.58
2005-2006	2	58	4444.214368	85	2	2	2	1	1.02	2	23.64	1	0	1	1	0	0	1	1221	0	0	2	2	1	0	72	0	0	3	10.8	249.68
2005-2006	2	50	12634.29517	63	2	1	3	0	3.41	3	26.24	1	0	1	0	1	0	2	2418	0	0	2	2	0	0	156	0	0	8	21.4	1291.82
2005-2006	1	52	17088.54027	20	1	1	3	1	5	3	20.09	1	1	0	0	0	0	1	2345	0	0	2	2	0	0	179	0	0	5	11.9	1247.42
2005-2006	1	52	6491.189612	52	1	1	2	1	1.42	2	22.63	1	1	1	1	1	0	1	1848	0	0	1	3	0	0	180	0	0	2	2.7	2081.5
2005-2006	2	44	16428.50133	54	1	1	3	1	1.99	3	19.76	1	1	1	0	0	0	0	3060	0	0	2	2	0	0	176	0	0	4	18.3	116
2005-2006	1	45	10911.46522	35	1	2	3	0	1.14	2	38.11	1	1	0	0	1	0	1	1238	0	0	2	2	0	0	162	0	0	3	5.7	1536
2005-2006	1	56	6940.710094	56	1	2	2	1	0.65	2	38.45	1	1	1	0	1	0	0	1526	1	1	2	5	0	0	173	0	0	2	9.3	559.94
2005-2006	2	49	2258.480021	68	2	2	2	1	1.51	1	37.14	1	0	1	1	1	0	1	472	0	0	1	3	0	0	170	0	0	4	2.1	236.8
2005-2006	1	45	6565.202347	85	2	2	3	0	1.95	3	27.95	1	0	1	0	1	0	1	1908	0	0	2	2	1	1	80	0	0	7	22.2	88.75
2005-2006	1	51	4151.798091	27	1	1	2	1	5	2	34.08	0	0	1	0	1	0	1	2212	0	0	2	2	0	0	163	0	0	6	7.2	1158.44
2005-2006	2	55	25067.80548	46	1	2	3	1	1.02	3	47.79	1	1	1	0	1	0	2	1727	1	1	3	4	0	0	169	0	0	3	17.5	1350.3
2005-2006	2	54	2201.980766	72	2	2	1	1	2.21	2	32.73	1	1	1	1	1	0	0	1278	0	0	3	1	1	0	97	0	0	5	7.4	429.67
2005-2006	2	57	3899.573285	45	1	1	1	0	1.39	2	24.06	1	0	0	0	1	0	0	2292	0	0	2	2	0	0	172	0	0	6	29.1	1374.35
2005-2006	1	50	5030.251057	23	1	1	1	1	0.49	1	24.54	1	1	0	0	0	0	2	1665	0	0	2	2	0	0	156	0	0	2	23.9	736.8
2005-2006	2	57	2295.481576	70	2	1	1	0	2.8	2	28.76	1	0	1	0	0	0	0	1889	0	0	2	2	1	0	16	0	0	5	15.6	925.8
2005-2006	2	54	3877.928861	45	1	2	1	0	2.24	3	21	1	0	1	0	0	0	0	696	0	0	1	3	0	0	160	0	0	7	2	625.05
2005-2006	1	54	5390.403573	28	1	1	2	1	2.61	2	27.95	1	1	0	0	1	0	2	2697	0	0	1	3	0	0	165	0	0	3	7.3	2190.25
2005-2006	2	48	19549.51718	57	1	2	3	0	5	3	25.43	1	0	1	0	0	0	2	1581	0	0	2	2	0	0	175	0	0	8	23.4	222.5
2005-2006	1	58	3139.151227	48	1	1	1	0	4.65	1	30.07	1	1	1	0	1	0	0	2409	0	0	2	2	0	0	165	0	0	7	26.6	1506.3
2005-2006	2	55	5275.400738	59	1	1	1	1	0.86	1	26.25	1	1	0	0	1	0	0	2144	0	0	2	2	0	0	168	0	0	2	33.1	1144
2005-2006	2	45	721.2748426	21	1	2	4	0	1.07	2	23.72	1	0	0	0	1	0	0	3050	0	0	1	3	0	0	158	0	0	3	6.8	1576.55
2005-2006	2	56	4092.261301	42	1	1	1	0	0.82	3	27.89	1	0	0	1	1	0	2	2529	0	0	2	2	0	0	171	0	0	7	21.2	1055.2
2005-2006	1	50	21200.46913	31	1	2	3	0	3.42	3	19.23	0	0	0	0	0	0	2	1583	0	0	1	3	0	0	156	0	0	7	9.3	558.89
2005-2006	2	56	14847.13938	23	1	2	3	0	3.41	3	29.19	1	1	0	0	1	0	0	2867	0	0	3	1	0	0	171	0	0	8	3.6	5751
2005-2006	1	55	6026.375915	67	2	1	4	0	1.48	2	19.89	1	1	1	0	1	0	1	2021	0	0	1	3	0	0	173	0	0	5	12.5	91.85
2005-2006	1	57	17195.0369	64	2	2	3	0	2.22	3	28.74	1	1	0	0	1	0	2	1326	0	0	2	2	0	0	174	0	0	7	23.2	1262
2005-2006	1	46	19316.68669	50	1	1	3	0	2.94	2	33.89	1	1	0	0	1	0	0	2929	0	0	2	2	0	0	169	0	0	5	4.8	2288.67
2005-2006	1	51	6744.964564	46	1	1	2	1	3.46	2	26.49	0	1	1	0	0	0	1	3385	0	0	1	3	1	1	156	0	0	6	14	3315.2
2005-2006	2	48	10457.50049	25	1	1	3	1	0.92	3	22.33	1	1	0	0	0	0	2	5080	0	0	2	2	0	0	175	0	1	3	24	265.9
2005-2006	2	48	19549.51718	53	1	2	3	1	5	3	28.2	1	1	0	0	1	1	2	1038	0	0	3	1	0	0	176	0	0	7	5.6	1182
2005-2006	1	54	4468.876812	21	1	1	1	1	0.93	2	25.31	1	0	0	0	1	0	1	2005	0	0	1	3	0	0	164	0	1	2	17.3	178.13
2005-2006	2	56	3454.992915	29	1	1	1	0	0.41	2	21.96	1	1	0	0	0	0	2	1980	0	0	2	2	0	0	171	0	0	3	17.2	1091.2
2005-2006	2	47	22054.30655	34	1	2	3	0	3	2	29.69	1	1	0	0	1	0	2	2213	0	0	2	2	0	0	170	0	0	4	16.8	1150
2005-2006	1	53	4469.640736	21	1	1	1	1	0.85	1	20.43	1	1	0	0	0	0	0	2408	0	0	3	1	0	0	159	0	0	1	22.5	2057
2005-2006	1	46	9403.808977	70	2	1	3	0	1.56	1	36.9	1	1	1	0	1	0	0	2886	0	0	1	3	0	0	169	0	0	5	16.9	1707.91
2005-2006	2	50	10674.26194	74	2	2	3	0	1.74	3	28.73	0	0	1	1	1	1	2	1379	0	0	2	2	0	0	161	0	0	7	27.2	143.65
2005-2006	2	51	4843.728615	44	1	1	2	1	5	2	27.81	1	0	1	0	1	0	2	2109	0	1	1	6	0	0	171	0	0	6	11.4	1251.59
2005-2006	1	45	6914.386093	43	1	1	3	0	1.64	3	29.25	1	1	1	0	1	0	1	1711	0	0	1	3	0	0	162	0	0	5	16.7	625.8
2005-2006	1	45	12779.13694	62	2	1	3	0	2.49	1	27.44	1	1	1	0	1	0	1	1863	0	0	1	3	0	0	163	0	0	5	10.7	315.21
2005-2006	2	54	5947.78835	42	1	2	2	1	4.22	3	28.25	1	0	1	0	1	0	1	1385	0	0	1	3	0	0	160	0	0	6	7.3	685.1
2005-2006	1	47	7375.331874	41	1	1	5	0	0.97	3	28.98	1	1	0	0	1	0	0	3229	0	0	3	1	0	0	177	0	0	4	20.9	1544.99
2005-2006	1	55	13443.50563	26	1	2	3	0	5	3	24.69	1	1	0	0	0	0	2	2631	0	0	2	2	0	0	172	0	0	8	19.6	318.09
2005-2006	2	53	9790.861503	35	1	1	3	0	1.36	2	26.59	1	1	0	0	1	0	0	3037	0	0	3	1	0	0	166	0	0	4	24.6	2038
2005-2006	2	52	11212.09078	27	1	2	4	0	4.25	3	21.97	1	1	0	0	0	0	1	2094	1	0	1	3	0	0	167	0	0	7	7.2	1206.59
2005-2006	2	52	12341.7535	37	1	1	3	0	5	3	26.23	1	0	0	0	1	0	2	2174	0	0	1	3	0	0	166	0	0	8	10.6	2195.25
2005-2006	2	47	14634.38411	64	2	1	3	0	5	2	32.53	1	1	0	0	1	0	2	2413	0	0	2	2	0	0	171	0	0	7	12	1681.6
2005-2006	1	44	4819.928343	47	1	2	2	1	0.99	3	50.04	1	0	0	0	1	0	2	3479	0	0	1	3	0	0	176	0	0	4	8.5	1429.1
2005-2006	2	50	17108.66329	59	1	1	3	0	5	3	29.57	1	1	0	0	1	0	1	3333	0	0	1	3	1	0	90	0	0	7	17.5	1404.4
2005-2006	1	55	2344.24014	84	2	1	2	0	1.12	2	25.19	1	1	1	1	0	0	1	1535	0	1	1	6	1	0	3	0	0	5	20.7	141.75
2005-2006	1	58	4385.350701	46	1	1	1	0	1.2	2	28.76	1	0	0	0	1	0	0	1535	0	0	2	2	0	0	165	0	0	4	21.8	736.19
2005-2006	2	50	12404.6767	60	2	1	3	0	3.31	2	43.58	1	0	0	1	1	0	1	1831	0	0	3	1	1	0	146	0	0	6	31.5	709.08
2005-2006	1	45	18590.04944	46	1	2	3	0	5	3	26.1	1	0	0	0	1	0	0	1360	0	0	2	2	0	0	171	0	0	8	18.3	560.4
2005-2006	2	47	21415.35115	49	1	1	3	0	5	3	39.67	1	0	0	0	0	0	1	1802	0	1	1	6	0	0	170	0	0	8	11.4	268.6
2005-2006	1	44	4218.511741	29	1	1	2	1	2.51	3	34.65	0	1	1	0	0	0	1	2669	0	0	2	2	0	0	177	0	0	4	7.2	434.74
2005-2006	2	52	8664.854078	70	2	2	3	0	5	3	23.96	0	0	1	0	1	0	1	1678	0	0	3	1	0	0	166	0	0	8	13.2	292.18
2005-2006	2	51	2892.371785	60	2	2	2	0	2.26	2	30.47	1	0	1	1	1	0	2	927	0	0	2	2	0	0	170	0	0	5	11.1	932
2005-2006	1	56	4686.596001	44	1	2	1	0	2.07	1	25.86	0	0	0	0	1	0	0	994	1	0	2	2	0	0	174	0	0	3	19.3	91.23
2005-2006	2	53	9790.861503	39	1	1	3	0	0.51	2	22.76	1	1	1	0	1	0	2	3621	0	0	2	2	0	0	165	0	0	4	19.1	2206.8
2005-2006	2	45	12468.85498	32	1	2	3	0	5	3	21.03	0	1	0	0	1	0	2	2587	0	0	3	1	0	0	158	0	0	7	13.9	861.69
2005-2006	2	49	5183.754463	45	1	1	2	1	3.37	2	44.15	1	0	1	0	0	0	0	3655	0	0	2	2	1	1	26	0	0	5	14.9	3102.5
2005-2006	2	49	5386.414857	53	1	1	2	0	2.71	2	52.94	1	0	1	1	0	0	0	1370	0	0	1	3	0	0	168	0	0	5	5.4	759
2005-2006	1	56	6333.907264	32	1	1	1	1	2.72	3	29.81	1	1	0	0	1	0	2	2254	0	0	2	2	0	0	175	0	0	4	7.6	1622.03
2005-2006	2	54	1681.878805	71	2	1	1	1	1.84	1	27	1	1	0	0	0	0	0	2598	1	0	1	3	0	0	160	0	0	5	19.9	852
2005-2006	2	46	10837.45032	20	1	1	3	1	1.71	2	32.64	1	1	0	0	1	0	1	4136	0	0	1	3	0	0	177	0	0	3	18.2	2597.69
2005-2006	1	52	14653.87721	39	1	1	5	1	2.3	3	23.33	1	1	0	0	0	0	2	2481	0	0	2	2	0	0	178	0	0	6	5	1576.6
2005-2006	2	49	8343.991414	74	2	1	3	0	2.46	3	25.41	1	0	1	0	1	0	1	1061	0	0	2	2	0	0	166	0	0	7	7	270.6
2005-2006	1	46	7211.285736	63	2	1	3	1	1.92	2	29.96	1	0	1	0	1	0	0	4616	0	0	3	1	1	1	76	0	0	3	22	2679.6
2005-2006	1	45	20735.03566	30	1	2	3	1	1.77	2	35.04	1	1	0	0	1	0	0	3219	0	0	2	2	0	0	161	0	0	1	2	4712.6
2005-2006	1	50	21463.53871	56	1	2	3	0	4.29	2	24.13	1	0	0	0	1	0	1	2088	0	0	3	1	0	0	157	0	0	6	14.4	1471.62
2005-2006	1	46	5162.615344	82	2	1	3	0	3.24	3	29.09	1	0	1	0	1	0	1	1434	0	0	2	2	1	1	56	0	0	7	7.3	401.2
2005-2006	2	57	5781.916005	38	1	2	2	0	2.56	3	29.02	1	0	0	0	0	0	1	1704	0	0	3	1	0	0	173	0	0	7	11.3	473.56
2005-2006	2	44	3114.485006	78	2	1	3	0	1.21	1	24.34	1	1	1	0	1	0	2	1105	0	0	2	2	1	0	54	0	0	5	13.5	909.6
2005-2006	1	44	14595.30847	22	1	1	3	1	5	3	21.84	1	0	0	0	0	0	2	6090	0	0	2	2	0	0	177	0	0	6	17.5	2469
2005-2006	2	47	9716.819068	76	2	1	3	0	3.41	2	20.83	1	0	1	1	0	0	1	1444	0	1	2	5	1	0	50	0	0	7	10.7	170.58
2005-2006	2	56	14408.11677	38	1	2	3	0	5	3	20.59	1	0	0	0	0	0	2	1660	0	0	3	1	0	0	171	0	0	8	22.3	395.31
2005-2006	2	57	4029.313941	29	1	2	1	0	4.5	2	23.62	1	1	0	0	1	0	2	1622	0	0	2	2	0	0	172	0	0	7	12.9	672
2005-2006	1	54	14400.09775	67	2	2	5	1	0.39	1	21.8	1	0	0	0	1	0	2	776	0	1	2	5	0	0	165	0	0	4	14.7	NA
2005-2006	1	47	5331.247454	39	1	1	2	0	2.65	2	22.36	1	1	1	0	0	0	2	2157	1	0	1	3	0	0	179	0	0	3	10	656.88
2005-2006	1	54	7025.191238	83	2	2	3	1	1.21	2	35.49	0	0	1	0	1	0	1	1913	0	0	2	2	1	1	120	0	0	4	7.4	367.18
2005-2006	2	53	23622.75866	54	1	2	3	0	3.01	2	34.67	1	0	0	0	1	0	1	2461	0	0	1	3	0	0	165	0	0	6	22.4	1534.28
2005-2006	2	50	6313.501428	57	1	1	3	0	1.44	2	21.74	1	1	0	0	0	0	0	3797	0	0	1	3	0	0	156	0	0	5	9.9	2191.7
2005-2006	2	47	13279.77757	79	2	2	3	0	2.61	2	25.03	1	0	1	0	1	0	0	1433	0	0	1	3	1	1	59	0	0	6	16	86
2005-2006	2	57	6055.123838	44	1	2	2	1	5	2	25.12	1	1	0	0	0	0	0	1425	0	0	1	3	0	0	172	0	0	5	6.1	1450.75
2005-2006	1	49	21679.93024	24	1	1	3	0	1.93	2	33.88	1	1	0	0	0	0	0	1829	0	0	1	3	0	0	161	0	0	5	8.4	1069.86
2005-2006	2	44	13377.58859	68	2	2	3	0	2.68	2	25.33	1	0	0	0	1	0	2	2271	0	0	2	2	0	0	174	0	0	4	18.1	679.1
2005-2006	1	52	9019.001074	55	1	2	3	1	0.63	3	27.58	1	1	0	0	1	0	1	1196	0	0	1	3	0	0	179	0	0	4	8.7	1615.45
2005-2006	1	47	6544.775649	50	1	1	3	1	0.87	3	26.99	1	1	0	0	1	1	1	5057	1	1	1	6	1	0	157	0	0	2	29.7	1145.68
2005-2006	2	57	17771.91803	45	1	2	3	0	3.21	3	32.68	1	1	0	0	1	0	1	1599	0	0	1	3	0	0	173	0	0	8	6.3	442.7
2005-2006	1	46	10865.4731	20	1	2	5	0	0.83	3	26.7	1	1	0	0	1	0	0	4320	0	0	2	2	0	0	169	0	0	3	24.6	1176.17
2005-2006	2	54	1468.676673	65	2	2	1	1	2.3	3	27.57	0	0	0	0	1	0	1	1026	0	0	2	2	0	0	159	0	0	6	10.1	813.33
2005-2006	2	45	1421.38175	62	2	1	2	0	5	2	24.66	1	1	1	0	1	0	1	3248	0	0	2	2	0	0	160	0	0	7	29.6	495
2005-2006	2	45	1672.971364	75	2	1	2	0	3.75	3	28.54	1	0	1	0	1	1	1	2799	0	0	2	2	1	0	126	0	0	8	28.1	749.78
2005-2006	2	53	11969.00694	59	1	2	3	0	2.27	2	26.39	1	1	1	0	1	0	0	2317	1	0	1	3	1	0	85	0	0	4	15.1	421.8
2005-2006	1	54	15785.83354	68	2	2	3	1	1.22	3	44.17	0	0	1	0	1	0	0	1101	0	0	2	2	1	1	139	0	0	4	4.6	69.64
2005-2006	2	48	5710.063369	31	1	2	2	0	1.62	2	32.31	0	0	1	0	1	0	0	1786	0	0	1	3	0	0	175	0	0	2	9.8	641.75
2005-2006	2	48	15579.75907	39	1	1	3	1	5	3	21.24	1	0	0	0	0	0	1	3616	0	0	2	2	0	0	174	0	0	7	12.3	2246.18
2005-2006	2	47	17734.77501	35	1	1	3	0	5	3	33.04	1	0	0	0	1	0	0	3577	0	0	3	1	0	0	171	0	0	8	22.8	301.35
2005-2006	2	49	13089.79155	65	2	2	3	0	3.79	2	45.8	1	0	1	0	1	0	2	1382	0	0	3	1	0	0	167	0	0	7	24.5	358.33
2005-2006	2	54	5340.484061	48	1	1	2	0	5	2	31	1	1	1	0	1	0	2	3223	0	0	2	2	0	0	161	0	0	3	13.1	413.4
2005-2006	1	46	20958.34612	48	1	1	3	0	4.68	2	25.12	1	1	0	0	0	0	0	3446	0	0	2	2	0	0	169	0	0	7	13.5	2754.6
2005-2006	1	55	12935.05933	63	2	1	3	0	4.68	3	28.18	1	1	1	0	1	0	2	1813	0	0	2	2	0	0	172	0	0	8	11.3	252.63
2005-2006	1	52	6512.013848	81	2	2	3	0	1.56	2	25.15	0	0	0	0	1	1	1	1104	0	0	1	3	1	1	20	0	0	6	11.5	668.85
2005-2006	1	44	15163.82126	46	1	1	3	1	5	3	26.74	1	0	0	0	0	0	1	1614	0	0	3	1	0	0	176	0	0	6	8.6	1075.23
2005-2006	1	45	18310.69348	34	1	2	3	0	3.62	2	32.95	1	1	0	0	1	1	2	1909	0	0	3	1	0	0	162	0	0	7	8.7	1267.57
2005-2006	2	45	4257.533042	36	1	2	2	1	0.34	2	24.43	1	1	1	0	0	0	0	3075	0	0	3	1	0	0	158	0	0	2	7.2	1363.67
2005-2006	2	53	7906.584451	50	1	1	3	1	1.53	3	29.91	1	1	0	1	1	0	0	2235	0	0	1	3	0	0	167	0	0	4	17.1	4368.95
2005-2006	2	44	17626.66676	44	1	1	3	0	5	2	41.43	1	1	0	0	1	0	0	2931	1	1	1	6	0	0	175	0	0	7	17.9	1005.4
2005-2006	2	44	13126.50923	28	1	2	3	0	3.25	3	26.1	1	1	0	0	1	0	2	2515	0	0	3	1	0	0	175	0	0	7	11.7	1698
2005-2006	2	46	11464.65884	77	2	2	3	0	3.56	3	18.69	1	1	1	0	1	0	0	1423	0	0	3	1	0	0	177	0	0	8	3.7	902.5
2005-2006	1	48	7643.318074	41	1	2	3	1	1.33	3	31.87	1	0	0	1	1	0	0	1386	0	0	3	1	0	0	159	0	0	4	10.1	176.81
2005-2006	2	58	4017.918111	25	1	2	1	0	4.22	3	25.72	0	0	0	0	1	0	1	1360	0	0	2	2	0	0	176	0	0	8	12.6	1051.1
2005-2006	2	50	5219.393724	35	1	1	2	0	2.35	3	47.57	1	1	1	0	0	0	2	2310	0	0	2	2	0	0	157	0	0	6	19.2	1166
2005-2006	2	50	5219.393724	32	1	1	2	0	2.14	2	31.45	1	0	0	0	0	0	1	1939	0	0	1	3	0	0	154	0	0	6	8.7	852.64
2005-2006	1	50	6566.571055	23	1	2	2	1	0.16	2	32.38	0	0	0	0	1	0	1	629	0	0	1	3	0	0	157	0	0	3	2.4	606.8
2005-2006	2	56	6390.893487	41	1	2	3	0	1.63	3	26.07	1	1	0	0	0	0	2	2651	0	0	3	1	0	0	172	0	0	6	26.6	748
2005-2006	1	49	7187.031831	35	1	2	2	1	1.03	2	32.53	0	0	0	0	0	0	0	3522	0	0	2	2	0	0	155	0	0	2	14.3	1546.8
2005-2006	2	56	14586.90231	59	1	2	3	1	5	3	21.33	1	0	0	0	1	0	1	1312	0	0	2	2	0	0	172	0	0	7	28.1	653.7
2005-2006	2	44	8024.989651	45	1	2	3	1	1.82	3	24.28	1	1	0	0	1	0	1	2709	0	0	2	2	0	0	176	0	0	2	15.8	2578.94
2005-2006	1	54	3320.271692	76	2	1	3	1	1.29	3	35.72	0	0	0	1	0	1	1	2683	0	0	2	2	1	0	107	0	0	5	23.7	NA
2005-2006	2	56	6291.123664	71	2	1	3	0	3.41	3	23.28	1	1	1	0	1	0	1	3339	0	0	3	1	1	1	112	0	0	7	23.7	536.15
2005-2006	2	58	944.0756012	79	2	1	1	1	2.61	2	33.58	1	1	1	0	1	0	2	1567	0	0	2	2	1	1	44	0	0	4	20.9	624.4
2005-2006	1	50	6565.343741	48	1	2	2	1	3.48	3	26.48	1	1	1	0	1	0	0	2033	0	0	3	1	0	0	157	0	0	5	8.3	389.23
2005-2006	2	44	17430.83005	46	1	1	3	0	5	3	24.13	1	0	1	0	1	0	2	2270	0	0	1	3	0	0	175	1	0	8	20.5	188
2005-2006	2	56	2434.109578	85	2	1	3	0	1.19	3	31.89	1	1	0	0	0	0	0	819	0	0	2	2	1	0	85	0	0	6	9.7	127.75
2005-2006	2	53	11295.65393	56	1	2	3	1	1.6	3	38.29	1	0	1	1	1	0	0	1298	0	0	1	3	0	0	165	0	0	4	13.5	368
2005-2006	1	52	17088.54027	29	1	1	3	0	5	3	30.16	1	0	0	0	1	0	2	4184	0	1	1	6	0	0	179	0	0	7	15.8	2984.3
2005-2006	1	44	15564.26382	38	1	2	3	1	5	3	22.94	1	0	0	0	0	0	2	2440	0	0	2	2	0	0	177	0	0	7	12.7	1023.14
2005-2006	1	55	8432.425685	74	2	1	3	0	2.61	2	36.02	1	0	1	0	1	0	0	1217	0	0	2	2	0	0	172	0	0	5	19.7	NA
2005-2006	2	53	4133.902374	53	1	2	1	0	0.74	1	34.46	0	0	1	0	0	0	0	1441	0	0	2	2	0	0	164	0	0	5	9.3	551.7
2005-2006	1	48	7866.049615	76	2	1	3	0	2.34	2	25.71	1	1	1	1	1	1	1	2468	0	0	2	2	1	1	78	0	0	6	29.1	1198.6
2005-2006	1	53	14755.52906	27	1	2	4	1	1.62	2	26.55	1	0	0	0	1	0	1	1512	0	0	1	3	0	0	158	0	0	5	17.2	NA
2005-2006	1	49	6475.084878	58	1	2	2	0	1.55	2	33.79	0	0	1	1	1	1	0	1454	0	0	2	2	0	0	160	0	0	5	9.9	1104.33
2005-2006	2	48	18375.5082	54	1	1	3	1	2.42	2	39.18	1	0	1	1	1	0	0	2193	0	0	2	2	0	0	175	0	0	5	13.6	452.38
2005-2006	2	46	11315.70906	61	2	1	3	0	2.49	2	27.74	1	1	0	1	1	0	0	1850	0	0	2	2	1	1	153	0	0	5	18.4	27.5
2005-2006	2	44	3418.092495	75	2	1	3	0	1.21	1	37.04	1	0	0	0	1	0	0	1765	0	0	1	3	1	0	146	0	0	5	9.5	894.85
2005-2006	1	52	4989.35444	37	1	1	2	1	5	3	35.84	0	0	0	0	1	0	2	2828	0	0	3	1	0	0	179	0	0	7	26.9	757.44
2005-2006	1	58	14407.67532	29	1	1	4	0	1.55	3	32.93	1	0	0	0	1	0	2	1781	0	0	2	2	0	0	166	0	0	6	8.9	607.29
2005-2006	1	54	17944.12028	53	1	1	3	1	2.61	3	25.09	1	1	0	0	1	0	1	3459	0	0	2	2	0	0	164	0	0	2	26.4	1101.44
2005-2006	2	57	4421.759008	20	1	1	1	1	5	2	19.23	1	1	0	0	0	0	2	5547	0	0	3	1	0	0	172	0	0	5	31.4	5024.33
2005-2006	1	54	3571.318568	23	1	2	1	1	1.56	3	22.75	1	0	0	0	0	0	2	2205	0	0	1	3	0	0	164	0	0	3	32.6	673.32
2005-2006	2	53	15331.84877	62	2	1	5	0	5	3	30.74	1	1	1	0	1	0	0	2910	0	0	1	3	0	0	166	0	0	7	27.1	757.67
2005-2006	1	47	6048.458869	45	1	2	2	0	2.33	3	21.06	0	0	0	0	1	1	0	504	0	0	1	3	0	0	179	0	0	6	5	337.7
2005-2006	1	56	975.7719036	66	2	1	1	0	0.94	1	39.61	1	0	0	1	1	0	0	2247	0	0	2	2	0	0	174	0	0	4	12.3	941.4
2005-2006	1	50	5648.096593	57	1	2	2	1	2.1	3	30.56	1	0	1	0	1	0	0	1362	1	0	3	1	0	0	161	0	0	3	13.6	5
2005-2006	2	56	4092.843981	34	1	1	1	1	4.39	2	29.31	1	0	0	0	1	0	2	2170	0	0	2	2	0	0	173	0	0	4	12.7	1158.67
2005-2006	1	52	2846.957772	69	2	2	2	1	1.95	2	22.16	1	0	1	0	1	0	0	1151	0	0	1	3	0	0	179	0	0	5	13.8	361.2
2005-2006	2	57	5145.537584	26	1	1	2	1	1.16	2	45.39	0	0	1	1	1	0	0	2589	0	0	3	1	0	0	173	0	0	2	28.1	1978.14
2005-2006	1	56	5091.520195	25	1	1	1	0	0.95	1	23.16	1	1	0	0	1	0	0	1977	0	0	2	2	0	0	175	0	0	3	24.3	1104
2005-2006	2	54	19492.73725	36	1	2	3	1	5	3	25.44	1	0	0	0	1	0	1	911	0	0	2	2	0	0	160	0	0	7	8.3	618.47
2005-2006	2	48	19484.43228	54	1	2	3	0	1.05	3	26.05	1	0	0	0	0	0	2	732	0	0	3	1	0	0	175	0	0	7	7.1	482.6
2005-2006	2	52	14440.34489	25	1	1	3	1	3.67	3	24.81	1	1	1	0	1	0	2	3782	0	0	1	3	0	0	166	0	0	4	21.8	1718.09
2005-2006	1	51	4165.552308	26	1	1	2	0	1.24	2	26.96	1	0	1	0	0	0	0	3033	0	0	1	3	0	0	163	0	0	2	15.5	2001.22
2005-2006	1	49	10220.66764	48	1	2	3	0	0.94	2	28.54	1	1	1	0	1	0	0	1712	1	0	1	3	1	0	98	0	0	4	10	2747.4
2005-2006	1	57	23975.75859	46	1	1	3	0	5	3	26.11	1	1	0	0	1	0	2	1906	0	0	1	3	0	0	163	0	0	8	12.3	772
2005-2006	1	50	7274.519612	39	1	2	2	1	0.56	2	28.38	1	0	1	1	1	0	2	1917	1	0	1	3	0	0	158	0	0	2	5.7	3221.6
2005-2006	2	51	9342.55928	29	1	1	3	0	2.75	2	23.6	1	0	0	0	1	0	0	3212	0	0	3	1	0	0	169	0	0	3	9.7	3557.69
2005-2006	1	48	15699.42256	51	1	1	3	1	2.51	3	23.36	1	1	0	0	0	0	1	1827	1	0	2	2	0	0	158	0	0	4	6.5	728.8
2005-2006	1	55	3743.728109	48	1	1	1	0	5	3	23.82	1	0	0	0	1	0	1	2566	0	0	2	2	0	0	174	0	0	8	15.3	1853.14
2005-2006	2	54	14044.50642	23	1	2	3	1	4.05	2	36.46	1	1	0	0	1	0	1	1048	0	0	1	3	0	0	157	0	0	4	9.9	197.17
2005-2006	1	53	20506.3575	43	1	2	3	0	5	3	31.88	0	0	0	0	0	0	0	879	0	0	2	2	0	0	157	0	0	8	4.5	1421
2005-2006	1	45	16571.59608	54	1	1	3	0	5	3	28.39	1	0	0	0	0	0	2	2154	0	0	3	1	0	0	161	0	0	8	10.3	682.63
2005-2006	1	52	17695.06103	44	1	1	3	1	5	3	28.12	1	0	1	0	1	0	1	2489	0	0	2	2	0	0	179	0	0	7	4.1	1745.94
2005-2006	2	44	5116.885394	41	1	1	2	1	3.57	3	26.73	1	0	0	0	0	0	0	2606	0	0	1	3	0	0	174	0	0	6	12.4	206.4
2005-2006	2	54	3847.575431	47	1	2	1	1	4.92	3	35.76	0	0	1	0	1	0	0	2029	0	1	2	5	0	0	159	0	0	7	14.5	445.83
2005-2006	1	46	15906.13448	65	2	2	3	0	3.99	2	36.63	1	1	0	0	1	0	2	2851	0	0	2	2	0	0	169	0	0	7	16	734.25
2005-2006	2	47	21415.35115	47	1	1	3	1	4.76	2	32.97	1	0	1	0	1	0	1	3182	0	0	2	2	0	0	171	0	0	6	21.4	933.81
2005-2006	1	57	1334.591044	66	2	1	1	0	0.75	1	27.52	1	1	0	1	1	0	0	2367	0	0	2	2	0	0	173	0	0	4	21.5	3254.6
2005-2006	2	48	5369.295383	50	1	1	2	0	5	3	25.86	1	0	0	1	0	0	0	2125	0	0	2	2	0	0	174	0	0	8	19.6	376.6
2005-2006	1	46	5953.282927	33	1	1	1	0	5	2	29.58	1	0	0	0	0	0	2	1064	0	0	2	2	0	0	167	0	0	7	21.8	185
2005-2006	1	46	20204.82327	40	1	1	3	0	1.91	2	24.75	1	0	0	0	0	0	0	3757	0	0	1	3	0	0	168	0	0	6	64.5	996.4
2005-2006	2	51	5949.52824	32	1	2	2	0	3	2	33.34	1	0	0	0	1	0	1	1072	0	0	1	3	0	0	169	0	0	6	7.2	741.38
2005-2006	1	49	23328.1748	54	1	2	3	0	5	3	34.92	1	0	0	0	1	0	2	2180	0	0	2	2	0	0	160	0	0	7	13.5	1873.87
2005-2006	1	56	1964.177986	73	2	2	1	1	0.65	1	24.5	0	0	1	0	1	0	0	862	1	0	1	3	0	0	174	0	0	2	4.3	330.35
2005-2006	2	47	10287.47359	76	2	1	3	0	2.5	3	39.73	1	1	1	0	0	0	1	4727	0	0	3	1	1	1	64	0	0	7	33.8	418.25
2005-2006	1	46	7313.409375	81	2	2	3	1	2.04	3	27.99	0	0	1	1	1	0	1	1051	0	0	2	2	0	0	170	0	0	5	9.6	NA
2005-2006	2	55	4968.766797	45	1	2	1	1	1.64	3	23.78	1	1	0	0	0	0	0	1455	0	0	1	3	0	0	167	0	0	NA	17.2	65.4
2005-2006	1	44	4355.539498	50	1	1	2	1	0.41	3	18.45	1	1	0	0	0	0	0	6316	0	0	2	2	1	0	111	0	0	4	19.1	3035.67
2005-2006	2	50	18152.48975	49	1	1	3	0	3.61	2	22.93	1	1	0	1	0	0	0	2348	0	0	2	2	0	0	157	0	0	7	18.4	1422.8
2005-2006	1	50	21200.46913	38	1	2	3	0	2.07	2	19.36	1	1	0	0	1	0	1	1450	0	0	3	1	0	0	157	0	0	4	26.1	796.15
2005-2006	2	50	4987.687704	28	1	1	2	0	5	2	20.07	0	1	0	0	0	0	2	2957	0	0	1	3	0	0	161	0	0	4	4.7	513.06
2005-2006	2	51	17523.55775	55	1	2	3	0	5	3	33.08	0	0	1	0	1	0	1	627	0	0	2	2	0	0	169	0	0	8	5	533.8
2005-2006	2	50	2312.245451	80	2	1	2	0	0.65	1	30.6	1	0	0	1	1	1	0	960	0	0	1	3	1	1	62	0	0	5	5	73
2005-2006	1	47	2207.445871	84	2	1	3	0	3.12	3	30.43	1	1	1	0	1	1	0	2733	0	0	2	2	1	1	87	0	0	8	19.2	494.75
2005-2006	2	49	4238.433127	25	1	1	1	1	3.16	2	22.04	1	0	0	0	0	0	2	1522	0	0	2	2	0	0	168	0	0	5	18.7	257.17
2005-2006	1	58	1290.988404	61	2	2	1	0	0.55	1	30.9	1	0	1	0	1	0	1	1339	0	0	1	3	0	0	165	0	0	2	11.9	368.8
2005-2006	1	56	22713.17057	43	1	2	3	1	4.39	2	21.21	1	1	0	0	0	0	0	2561	0	0	2	2	0	0	175	0	0	5	8.1	1841
2005-2006	2	50	19074.98071	57	1	2	3	0	2.88	2	20.99	1	1	0	0	1	0	1	1026	0	0	1	3	0	0	156	0	0	5	13.3	485.03
2005-2006	1	55	18384.40423	35	1	2	3	1	3.13	3	19.05	1	0	0	0	0	0	1	1333	0	0	3	1	0	0	171	0	0	6	20.7	1135.76
2005-2006	2	56	4447.992322	21	1	2	2	1	1.5	2	76.07	1	0	0	0	1	0	2	1105	0	0	1	3	0	0	172	0	0	3	3.8	449.5
2005-2006	2	54	3540.311423	45	1	2	1	0	0.51	2	48.37	1	0	0	1	1	0	0	3005	0	0	2	2	0	0	159	0	0	3	23	828
2005-2006	2	52	10571.38207	69	2	1	4	1	5	3	24.86	1	1	0	0	1	1	2	2294	0	0	3	1	0	0	167	0	0	7	12.5	1608.58
2005-2006	2	57	3604.200894	42	1	2	1	0	5	3	25.08	1	0	0	0	1	0	2	2800	0	0	2	2	0	0	173	0	0	7	19.7	66.39
2005-2006	1	45	4626.174428	81	2	1	3	0	2.03	2	34.75	1	1	1	0	0	0	0	2200	0	1	2	5	1	0	170	0	0	5	11	673.4
2005-2006	2	44	12685.68405	61	2	2	3	0	5	3	26.29	1	1	0	0	0	0	1	975	0	0	2	2	0	0	174	0	0	NA	4.8	1123.66
2005-2006	2	51	5394.543322	46	1	2	2	1	5	3	37.4	1	0	0	0	0	0	2	2770	0	0	2	2	0	0	171	0	0	7	10.2	1181.29
2005-2006	1	55	17239.88065	29	1	1	3	1	4.7	3	26.49	1	1	0	0	1	0	2	2887	0	0	3	1	0	0	171	0	0	6	19.5	855.8
2005-2006	1	54	5164.139279	32	1	2	1	0	1.49	3	35.94	1	0	0	0	0	0	0	1483	0	0	2	2	0	0	165	0	0	5	8.8	1994.56
2005-2006	1	44	15163.82126	49	1	1	3	0	5	2	25.66	1	1	1	0	0	0	0	2621	0	0	3	1	0	0	178	0	0	6	5.4	2760
2005-2006	1	46	12815.97696	29	1	2	3	1	0.75	2	30.19	1	1	1	0	1	1	0	2253	1	1	3	4	0	0	169	0	0	2	18.9	542.56
2005-2006	2	44	10778.66325	29	1	2	3	0	1.3	3	24.15	1	1	0	0	1	0	1	2065	0	0	3	1	0	0	175	0	0	5	4.1	1541.87
2005-2006	1	57	24984.34891	40	1	2	3	0	5	3	24.16	1	0	0	0	1	0	2	1801	0	0	1	3	0	0	164	0	0	8	13.7	480.3
2005-2006	1	55	10344.70099	70	2	2	3	1	5	2	19.23	1	1	0	0	1	0	0	2955	0	0	1	3	1	0	130	0	0	6	17.4	857.4
2005-2006	1	49	9697.765183	63	2	2	3	1	1.46	3	34.35	1	1	1	0	1	0	0	1676	0	0	2	2	0	0	161	0	0	3	16.5	919.49
2005-2006	1	50	3484.98504	64	2	2	2	0	3.9	3	30.22	1	0	1	1	1	0	0	3681	1	0	1	3	0	0	157	0	0	8	15.1	1327.5
2005-2006	2	48	12006.92202	30	1	2	3	1	0.64	3	40.61	1	0	0	0	0	0	0	1540	1	0	1	3	0	0	175	0	0	3	14.8	371.69
2005-2006	1	50	5894.983402	42	1	1	2	0	4.42	3	22.8	1	0	0	0	0	0	1	2351	0	0	2	2	0	0	156	0	0	8	12	1135.5
2005-2006	2	49	9137.58605	57	1	2	3	0	1.66	1	40.04	0	0	1	0	1	0	1	464	0	1	1	6	1	0	102	0	0	NA	4.4	524.6
2005-2006	2	49	3503.770443	26	1	2	1	0	0.9	3	21.2	0	0	0	0	1	0	0	1007	0	0	3	1	0	0	168	0	0	3	10.6	30.8
2005-2006	1	50	4841.046023	21	1	1	1	1	2.07	1	23.4	1	1	0	0	0	0	0	2378	0	0	1	3	0	0	157	0	0	1	14.8	5400
2005-2006	1	51	4273.453958	42	1	1	2	0	2.17	3	29.19	1	0	0	0	0	0	2	1727	0	0	2	2	0	0	163	0	0	6	32.5	355.2
2005-2006	2	45	3868.374112	54	1	2	2	1	4.8	2	26.92	1	1	0	0	0	0	0	2860	0	0	1	3	0	0	159	0	0	6	18.4	378
2005-2006	2	49	4580.784043	85	2	1	3	0	3.79	3	30.42	1	1	1	0	1	0	1	1029	0	0	1	3	1	0	148	0	0	7	1.4	186
2005-2006	1	54	4037.5449	51	1	1	1	0	4.1	2	24.87	1	0	1	0	1	0	2	3379	0	0	1	3	0	0	164	0	0	7	28.5	1777.66
2005-2006	2	57	5150.001173	31	1	2	1	1	1.33	3	25.63	1	0	0	0	0	0	2	1123	0	0	2	2	0	0	173	0	0	NA	26.8	238
2005-2006	2	44	6067.287345	83	2	2	3	1	3.56	2	27.22	1	0	1	0	1	0	0	1979	0	0	2	2	1	0	105	0	0	6	13.2	883.16
2005-2006	2	54	7641.600128	83	2	2	3	0	2.39	2	23.11	1	1	1	1	1	0	0	1055	0	0	1	3	1	0	58	0	0	6	6.9	22.17
2005-2006	1	45	12438.34091	24	1	2	4	1	0.75	2	22.8	0	0	0	0	0	0	0	1600	0	0	3	1	0	0	161	0	0	4	17	175.5
2005-2006	2	56	9299.641919	71	2	2	3	1	3.57	3	19.93	0	0	0	0	1	0	1	2983	0	0	3	1	1	0	140	1	1	7	12.5	1080.68
2005-2006	2	54	1527.674578	67	2	1	1	0	3.01	2	42.19	1	0	0	0	0	0	2	2189	0	0	3	1	0	0	160	0	0	7	13.6	394
2005-2006	1	54	17884.38012	54	1	1	3	0	5	3	26.67	1	1	0	0	1	0	0	2548	0	0	1	3	0	0	164	0	0	6	13.8	1407.31
2005-2006	2	46	3483.594981	74	2	1	3	0	1.89	2	31.53	1	1	1	1	1	0	1	2028	0	0	2	2	1	0	86	0	0	6	18.9	232.36
2005-2006	1	46	13227.45579	35	1	2	3	0	1.24	3	20.66	0	0	0	0	1	0	2	2034	0	0	2	2	0	0	170	0	0	5	23	3659.91
2005-2006	1	51	14412.07814	28	1	1	3	1	4.39	3	19.18	1	1	0	0	0	0	2	3420	0	0	2	2	0	0	158	0	0	4	32.3	1972.95
2005-2006	1	49	20923.42287	57	1	1	3	0	4.68	3	39.72	1	0	0	1	1	0	0	1884	0	0	1	3	0	0	163	0	0	8	26.6	NA
2005-2006	1	54	18592.90797	25	1	1	3	0	1.99	3	29.76	0	0	1	0	1	0	1	1978	0	0	3	1	0	0	165	0	0	5	20.9	1340.21
2005-2006	1	49	3768.835384	67	2	2	2	0	1.56	3	28.54	1	0	1	0	1	0	2	1544	0	0	2	2	0	0	160	0	0	6	16.3	458.28
2005-2006	2	58	1875.697591	81	2	2	1	0	1.56	2	25.04	1	1	1	1	1	1	0	1598	0	0	2	2	1	1	58	0	0	5	18.2	523.4
2005-2006	2	50	12748.96214	65	2	1	3	1	5	2	30.67	1	1	1	0	1	0	1	2780	0	1	3	4	0	0	157	0	0	5	35.2	2148.9
2005-2006	1	50	13875.58784	64	2	1	3	0	4.35	3	28.44	1	1	1	0	1	0	0	2611	0	0	3	1	1	0	149	0	0	8	15.2	2194
2005-2006	2	46	18171.35167	54	1	1	3	0	5	3	29.76	0	0	0	0	1	0	2	5460	0	0	1	3	0	0	177	0	0	7	36.1	835.05
2005-2006	2	55	5838.973092	21	1	1	1	1	1.68	1	26.57	1	0	1	0	1	0	0	2099	0	0	2	2	0	0	168	0	0	1	26.2	827.78
2005-2006	1	47	7051.996358	81	2	2	3	1	0.99	2	25.7	0	0	1	0	1	1	0	1282	0	0	3	1	1	0	100	0	0	3	10.7	NA
2005-2006	2	45	3305.047345	59	1	2	2	1	3.85	2	50.22	1	0	1	0	1	0	0	2346	0	0	2	2	0	0	159	0	0	6	16.8	441.6
2005-2006	1	47	14329.92728	21	1	2	3	0	3.2	3	19.12	1	0	0	0	0	0	2	1737	0	0	2	2	0	0	178	0	0	6	17.5	109.11
2005-2006	1	50	5894.983402	50	1	1	2	1	1.99	3	23.47	1	1	0	0	1	0	0	3354	0	0	1	3	0	0	157	0	0	5	35.3	1900.19
2005-2006	1	53	18940.76286	24	1	1	3	1	5	3	24.01	1	0	0	0	0	0	2	2896	0	0	3	1	0	0	158	0	0	7	5.7	1439.06
2005-2006	2	46	14963.01969	64	2	2	3	0	0.23	2	34.77	1	1	1	0	1	0	0	1393	0	0	2	2	0	0	177	0	0	5	15.9	227.2
2005-2006	1	50	2304.45651	65	2	1	2	0	3.9	3	21.26	1	1	0	1	1	0	1	3432	0	0	1	3	0	0	156	0	0	8	17.6	1157.28
2005-2006	1	45	18590.04944	48	1	2	3	0	4.56	3	24.24	1	0	0	0	1	0	2	2701	0	0	3	1	0	0	162	0	0	8	17.2	2109.95
2005-2006	1	49	1392.736201	20	1	2	2	1	0.1	3	35.8	1	0	0	0	1	1	1	2523	0	0	2	2	0	0	156	0	0	3	11.9	1159.83
2005-2006	2	52	5995.376513	85	2	2	3	1	2.24	2	26.72	1	0	1	0	1	0	0	802	0	0	2	2	1	0	94	0	0	5	6.3	10
2005-2006	1	48	4368.104944	82	2	1	3	1	2.13	3	28.84	1	1	1	0	1	0	0	1424	0	0	2	2	1	0	37	0	0	6	7.9	656.35
2005-2006	2	46	13511.13751	20	1	1	3	1	4.75	3	25.17	1	1	0	0	1	0	2	1372	0	0	1	3	0	0	177	0	0	7	7.5	760.15
2005-2006	1	47	8634.532207	46	1	2	3	0	0.81	3	34.52	0	0	1	1	1	0	0	1617	1	0	3	1	1	1	21	0	0	3	10.1	433.8
2005-2006	1	50	4196.798219	23	1	2	1	0	0.62	2	30.69	1	0	1	0	1	0	0	1818	0	0	2	2	0	0	156	0	0	3	13.7	1108.4
2005-2006	2	51	4721.427939	21	1	1	2	1	1.89	2	19.66	1	0	0	0	0	0	2	4691	0	0	2	2	0	0	170	0	0	4	10.7	1499.79
2005-2006	1	45	17780.19771	46	1	1	3	0	2.05	2	42.31	1	0	0	0	1	0	1	2801	0	0	2	2	0	0	163	0	0	5	12.6	1895.06
2005-2006	1	47	4681.873825	81	2	1	3	0	2.65	3	29.92	1	1	1	0	1	0	0	2661	0	0	2	2	1	1	57	0	0	6	17.7	543.91
2005-2006	2	53	8497.242034	82	2	2	3	0	1.27	1	33.32	1	0	1	0	1	0	1	1057	1	0	3	1	0	0	166	0	0	4	4.9	621.6
2005-2006	1	52	5223.384259	85	2	2	2	1	3.82	1	26.02	0	0	1	0	0	0	0	1296	0	0	2	2	1	0	66	0	0	5	9.8	573.95
2005-2006	2	47	22302.08838	30	1	2	3	0	5	3	28.89	1	0	1	0	0	0	2	1665	0	0	3	1	0	0	171	0	0	8	15.4	823.83
2005-2006	2	52	3641.570997	25	1	1	1	1	1.33	2	23.73	1	1	0	0	0	0	0	3698	0	0	2	2	0	0	167	0	0	2	9.4	3305.8
2005-2006	2	55	5838.973092	24	1	1	1	0	1.68	2	33.54	1	1	1	0	0	0	0	2063	0	0	3	1	0	0	167	0	0	2	16.6	1181.26
2005-2006	2	53	4133.902374	50	1	2	1	0	1.07	1	34.31	1	0	1	0	1	0	0	1657	0	0	2	2	0	0	165	0	0	3	15.1	711.6
2005-2006	1	45	20681.31271	20	1	1	3	1	1.95	3	17.43	0	0	0	0	0	0	2	3455	0	0	2	2	0	0	163	0	0	6	14.1	1384.78
2005-2006	2	44	6541.789009	84	2	2	3	1	2.2	3	27.21	0	0	1	1	1	0	0	923	0	0	2	2	1	1	22	0	0	6	8	470.25
2005-2006	1	55	3311.429604	22	1	2	1	0	0.77	2	26.53	0	0	0	0	1	0	0	2555	0	0	1	3	0	0	173	0	0	2	14.1	1838.7
2005-2006	1	52	5660.571072	54	1	2	2	1	0.52	3	26.7	0	0	1	0	1	0	1	2411	0	0	2	2	0	0	180	0	0	4	12.5	1482.7
2005-2006	2	49	3278.661683	20	1	2	1	1	0.76	3	29.12	1	0	0	0	1	0	2	1410	0	0	1	3	0	0	171	0	0	3	16.6	437.55
2005-2006	2	46	19496.62687	48	1	1	3	0	2	2	25.48	1	1	0	0	1	0	0	2049	0	0	2	2	0	0	178	0	0	NA	9.7	1180
2005-2006	2	44	7846.049701	74	2	2	3	1	1.01	1	29.72	1	0	1	0	1	0	1	1873	0	0	1	3	0	0	174	0	0	4	18.2	2472.4
2005-2006	2	50	7818.118994	36	1	1	3	1	1.39	3	30.02	1	0	1	0	1	0	2	3337	0	0	2	2	0	0	156	0	0	5	18.3	384.33
2005-2006	1	46	20015.1009	22	1	1	3	1	2.94	2	29.76	1	1	0	0	1	0	2	5445	0	0	2	2	0	0	169	0	0	3	15.9	2165.16
2005-2006	2	50	8720.065221	71	2	1	3	1	1.51	2	25.13	1	1	1	0	1	1	0	1281	0	0	1	3	0	0	157	0	0	5	10.7	382.15
2005-2006	1	54	2265.605857	70	2	2	1	1	0.79	3	36.23	1	1	1	1	0	0	1	2334	0	0	1	3	1	0	119	0	0	3	11.2	3419.1
2005-2006	1	55	14637.08026	67	2	2	3	0	3.9	3	43.3	1	0	1	0	1	0	0	1039	0	1	2	5	0	0	173	0	0	8	8.7	454.83
2005-2006	1	44	11419.3093	24	1	2	3	0	4.83	3	25.81	1	0	1	0	0	0	1	1363	0	0	3	1	0	0	177	0	0	8	13	1515
2005-2006	2	54	5239.024675	20	1	1	2	0	1.53	2	31.67	1	1	0	0	0	0	0	4549	1	0	3	1	0	0	160	0	0	3	25.2	1382.54
2005-2006	2	50	13210.88836	62	2	2	3	0	5	3	29.31	1	1	1	0	1	0	0	1502	0	0	2	2	0	0	157	0	0	7	13.5	425.2
2005-2006	2	56	17163.48069	35	1	1	3	0	2.69	2	27.53	1	1	0	0	1	0	1	3113	0	0	1	3	0	0	172	0	0	5	15.1	2051.2
2005-2006	2	54	5058.710243	39	1	2	1	0	5	3	21.6	1	0	1	0	1	0	2	3971	0	0	2	2	0	0	160	0	0	8	29.3	853.31
2005-2006	1	58	14345.51231	41	1	1	4	1	2.21	3	38.72	1	0	1	0	1	0	2	3759	0	0	1	3	0	0	165	0	0	6	25.1	2055.9
2005-2006	2	54	8032.326938	37	1	1	3	0	0.94	3	19.31	1	1	1	0	1	0	2	3773	0	0	1	3	0	0	157	0	0	4	6.6	1301.6
2005-2006	1	58	1222.709194	70	2	1	1	0	5	1	24.67	1	0	1	0	1	0	0	2001	0	0	1	3	0	0	166	0	0	7	25.8	623.05
2005-2006	2	48	18750.46206	44	1	1	3	0	1.07	3	24.96	0	0	1	0	1	0	1	1697	0	0	1	3	0	0	175	0	0	7	5.8	653.2
2005-2006	1	58	2971.44249	54	1	2	1	0	2.17	2	37	1	0	0	1	1	0	0	2576	0	0	3	1	0	0	166	0	0	6	14.8	422.8
2005-2006	1	45	1990.342598	65	2	1	2	1	4.18	2	38.36	1	0	1	1	0	0	1	3297	0	0	1	3	1	0	81	0	0	5	8.7	1414.58
2005-2006	2	47	14817.36319	64	2	1	3	0	3.18	1	33.4	1	1	1	1	1	0	1	3551	0	0	1	3	0	0	170	0	0	7	36.3	697.06
2005-2006	1	44	1832.929407	81	2	1	3	0	1.37	2	26.2	1	1	1	0	1	1	2	3168	0	0	2	2	1	0	143	0	0	5	15.8	1161.82
2005-2006	1	54	17691.38621	36	1	2	5	0	2.43	3	28.99	1	1	0	0	1	0	0	3140	1	0	2	2	0	0	176	0	0	6	22.5	2132.09
2005-2006	1	53	6917.778398	65	2	1	3	1	1.88	2	34.92	1	1	1	0	1	0	0	2099	0	0	2	2	1	1	84	0	0	3	4.6	1842
2005-2006	1	57	16950.38089	69	2	1	5	0	5	3	24.15	1	1	1	0	1	0	1	1745	0	0	3	1	0	0	165	0	0	7	18.7	309.54
2005-2006	2	46	18375.5082	55	1	1	3	0	2.27	3	28.08	1	1	1	0	1	0	1	3814	0	0	2	2	0	0	177	0	0	6	8.9	2307.24
2005-2006	1	48	10381.36549	22	1	2	3	0	0.93	1	19.27	1	1	0	0	0	0	0	2152	0	0	1	3	0	0	159	0	0	3	6.9	2108.2
2005-2006	2	55	6443.3453	82	2	1	3	0	5	1	27.79	0	1	0	0	1	0	0	3669	0	0	2	2	1	0	129	0	0	6	27.1	863.98
2005-2006	2	50	7485.80958	62	2	2	3	0	3.09	3	23.62	1	0	0	0	1	0	1	1635	0	0	2	2	0	0	156	0	0	8	19.9	210.8
2005-2006	2	44	10008.81408	25	1	1	3	1	0.9	2	36.62	1	0	0	0	1	0	1	1346	0	0	2	2	0	0	174	0	0	3	5.2	1366
2005-2006	1	54	19188.72587	47	1	1	3	0	5	3	24.61	1	0	0	0	1	0	2	3757	0	0	2	2	0	0	163	0	0	8	43.5	2061.43
2005-2006	1	47	18965.51005	44	1	1	3	0	3.42	2	27.53	1	1	0	0	1	0	2	2169	0	0	1	3	0	0	178	0	0	6	9.5	4683.7
2005-2006	1	45	1990.342598	69	2	1	2	1	2.51	2	24.51	1	1	0	0	1	0	2	3354	0	0	1	3	1	1	155	0	0	3	14.3	2423.2
2005-2006	1	53	5513.265153	39	1	1	2	0	3.42	3	32.28	1	0	1	0	1	0	2	2927	0	0	1	3	0	0	157	0	0	5	15.7	599.88
2005-2006	1	46	17163.48069	35	1	1	5	0	1.57	3	40.45	1	0	1	1	1	0	0	3442	0	0	2	2	0	0	169	0	0	7	28.4	941
2005-2006	2	46	8794.05755	73	2	1	3	1	2.45	2	30.39	1	1	1	1	1	0	1	1535	0	0	1	3	1	0	36	0	0	5	13.9	710.2
2005-2006	2	52	14903.09209	43	1	1	3	0	5	3	25.76	1	0	0	0	1	0	2	2576	0	0	3	1	0	0	166	0	0	8	20.7	1822.77
2005-2006	1	56	5633.404566	85	2	1	3	0	5	3	27.07	1	1	0	0	0	0	1	758	0	0	2	2	1	1	4	0	0	7	18.1	151.2
2005-2006	2	46	13039.67497	51	1	1	3	0	4.75	2	30.98	1	0	0	0	1	0	1	3145	0	0	3	1	0	0	177	0	0	7	16.7	1138
2005-2006	2	45	11938.02228	38	1	2	4	0	0.65	2	25.25	0	0	0	0	0	0	0	909	0	0	2	2	0	0	158	0	0	5	2	NA
2005-2006	2	55	4447.403468	27	1	2	1	0	1.07	3	32.7	1	0	0	0	1	0	1	2330	0	0	3	1	0	0	168	0	0	5	20.5	785.65
2005-2006	2	53	2460.224803	61	2	1	2	0	2.04	2	27.96	1	1	0	0	1	0	2	2256	0	0	1	3	0	0	165	0	0	5	10.4	390
2005-2006	1	44	6640.772475	77	2	1	3	0	2.88	1	29.07	1	1	1	0	1	1	0	1597	0	0	2	2	1	0	146	0	0	5	10.9	545
2005-2006	1	55	17182.48507	29	1	1	3	1	3.21	3	43.19	1	0	1	0	1	0	1	1405	0	0	1	3	0	0	174	0	0	6	23.1	1554
2005-2006	1	44	8787.09345	78	2	2	3	1	1.92	3	18.62	1	1	0	0	0	0	0	3277	0	0	2	2	1	0	78	0	0	6	21	3766.51
2005-2006	1	55	17239.88065	26	1	1	3	0	5	3	23.02	1	1	0	0	1	0	2	3177	0	0	2	2	0	0	171	0	0	7	21.2	452.8
2005-2006	2	44	16428.50133	54	1	1	3	1	3.06	2	29.14	1	0	1	0	1	0	2	2475	0	0	2	2	0	0	174	0	0	5	11.3	2284
2005-2006	2	47	15916.05039	69	2	2	3	0	4.17	2	39.17	1	0	1	1	1	0	1	1407	0	0	2	2	0	0	171	0	0	7	9.3	621.13
2005-2006	2	52	10571.38207	64	2	1	4	0	3.73	2	31.33	1	1	0	0	1	0	1	1208	0	0	1	3	0	0	166	0	0	7	4.3	NA
2005-2006	1	49	23328.1748	50	1	2	3	1	3.76	2	24.64	0	1	0	0	1	0	1	1819	0	0	2	2	0	0	161	0	0	6	7.3	554.4
2005-2006	1	49	6574.659042	21	1	1	2	1	2.87	3	40.73	0	0	0	0	0	0	2	2676	0	0	1	3	0	0	162	0	0	6	21	1907.11
2005-2006	2	50	9557.393954	52	1	2	3	0	3.25	2	34.95	1	1	1	0	1	0	1	870	0	0	1	3	0	0	156	0	0	NA	4.8	1132.6
2005-2006	2	49	6873.818968	81	2	2	3	1	0.86	1	29.01	1	1	1	1	1	0	0	1111	0	0	1	3	1	0	99	0	0	2	6.7	1178
2005-2006	1	48	3395.750518	26	1	2	1	1	2.49	3	18.87	1	0	0	0	0	0	2	2703	0	0	1	3	0	0	160	0	0	5	9.5	802.85
2005-2006	2	48	11894.26539	78	2	1	3	0	1.29	2	20.58	1	1	0	0	0	1	0	1491	0	0	1	3	1	0	67	0	0	3	4.7	717.6
2005-2006	2	57	3202.007977	45	1	2	1	0	1.66	1	23.01	1	1	0	0	1	0	0	1546	0	0	3	1	0	0	174	0	0	6	10.2	474.6
2005-2006	2	51	4596.070758	46	1	2	2	1	2.05	2	35.21	1	1	1	1	1	0	0	814	0	0	1	3	0	0	170	0	0	2	5.2	28
2005-2006	1	47	6087.24791	44	1	2	2	0	1.17	2	27.23	0	0	1	0	0	0	1	1275	0	0	1	3	0	0	179	0	0	4	7.4	1423.35
2005-2006	1	51	3140.110517	47	1	1	1	0	3.73	2	22.98	1	1	0	0	1	0	2	4144	0	0	2	2	0	0	163	0	0	7	22.1	1887.44
2005-2006	2	53	7094.954161	32	1	2	2	0	1.81	3	30.16	1	0	0	0	1	0	0	1697	0	0	2	2	0	0	166	0	0	7	7.4	1306
2005-2006	1	47	5430.875526	46	1	1	2	0	2.33	3	29.76	1	1	0	0	0	0	0	2184	1	0	1	3	0	0	179	0	0	6	3	4890.4
2005-2006	1	57	7277.089415	38	1	1	1	0	2.43	1	23.84	1	0	0	0	1	0	2	4917	0	0	2	2	0	0	173	0	0	4	38.6	1825.11
2005-2006	2	47	22503.6574	58	1	2	3	0	4.92	2	37.83	1	0	0	0	1	0	0	1423	0	0	1	3	0	0	171	0	0	7	11.7	2278.01
2005-2006	1	52	5614.702338	50	1	2	2	1	3.62	2	20.13	1	1	0	0	1	0	1	2066	0	0	2	2	0	0	178	0	0	6	6.6	1242.48
2005-2006	2	52	6982.732745	78	2	1	3	0	5	3	28.52	1	1	1	0	0	0	0	1502	0	1	2	5	0	0	166	0	0	8	15.3	506.16
2005-2006	1	44	4421.265075	33	1	1	1	1	3.51	3	29.19	1	0	0	0	1	0	2	2457	0	0	3	1	0	0	176	0	0	5	7.8	1403
2005-2006	1	47	6088.38585	26	1	2	5	1	1.95	3	40.33	1	0	0	0	1	0	2	1881	0	0	3	1	0	0	178	0	0	5	10.4	2318.28
2005-2006	1	49	6491.189612	50	1	1	2	1	2.57	2	29.17	1	0	0	1	1	0	2	2090	0	0	1	3	0	0	161	0	0	5	7.6	1533.17
2005-2006	2	49	603.3186318	60	2	1	1	0	0.81	1	21.81	1	1	0	0	1	0	0	1849	0	0	3	1	1	0	109	0	0	4	21.8	1369.46
2005-2006	1	47	14282.21961	24	1	2	3	1	5	3	17.56	1	1	0	0	1	0	2	1133	0	0	2	2	0	0	177	0	0	6	11.2	1054.94
2005-2006	1	56	6019.769892	44	1	1	2	0	2.06	3	22.62	1	0	0	0	0	0	2	1796	0	0	2	2	0	0	175	0	0	6	27.9	203.55
2005-2006	2	55	6443.3453	81	2	1	3	1	2.96	1	23.46	0	0	1	0	1	1	1	2092	0	0	2	2	0	0	169	0	0	4	19	1454.2
2005-2006	2	58	643.35212	65	2	1	1	0	0.66	1	26.72	1	0	1	0	1	0	0	1235	0	0	2	2	0	0	176	0	0	5	9.5	205
2005-2006	2	56	6390.893487	43	1	2	3	1	1.06	3	52.85	1	0	0	1	1	0	1	2326	0	0	3	1	0	0	162	0	0	4	16.7	1984.84
2005-2006	1	45	16571.59608	51	1	1	3	0	2.43	2	27.9	1	0	0	0	1	0	1	3813	0	0	1	3	0	0	162	0	0	6	26.7	7237.6
2005-2006	2	54	7502.661943	83	2	2	3	1	1.53	2	19.68	1	0	0	0	1	0	1	1713	0	0	3	1	0	0	160	0	0	5	13.4	207.97
2005-2006	1	44	15113.33736	48	1	1	3	0	3.57	3	24.26	1	1	0	0	1	0	2	2452	0	0	2	2	0	0	177	0	0	8	7.4	2552.95
2005-2006	2	51	5387.863741	51	1	2	2	0	0.91	2	46.64	0	0	1	0	0	0	0	1602	0	0	1	3	0	0	170	0	0	4	7.8	1617.75
2005-2006	2	53	4733.737985	48	1	1	1	0	2.25	1	30.78	1	0	0	1	1	0	0	1374	0	0	2	2	0	0	165	0	0	6	14.2	2233.7
2005-2006	2	49	5250.411741	29	1	1	2	0	0.9	2	35.52	1	0	1	0	0	0	2	2503	0	0	3	1	0	0	169	0	0	5	8.4	728.96
2005-2006	1	55	14783.65561	35	1	1	4	1	5	3	35.78	1	0	0	0	1	0	2	2493	0	0	3	1	0	0	173	0	0	7	15.6	1198
2005-2006	1	45	17734.77501	38	1	1	3	0	2.26	3	36.43	1	0	0	0	0	0	1	2275	0	0	3	1	0	0	163	0	0	5	10.1	1448
2005-2006	1	49	2933.273368	83	2	1	2	1	1.95	2	21.56	1	0	1	0	0	0	0	1509	0	0	2	2	1	0	51	0	0	2	22.1	519.55
2005-2006	1	46	21912.95602	44	1	2	3	0	4.68	2	23.51	1	1	1	0	0	1	1	1045	0	0	2	2	0	0	169	0	0	6	3.9	270.5
2005-2006	1	45	16626.95108	57	1	1	3	1	5	3	31	1	0	0	0	0	0	0	2470	0	0	3	1	0	0	162	0	0	7	15.7	1110.06
2005-2006	1	52	5631.889455	83	2	1	3	0	1.87	1	30.66	1	1	0	0	1	0	0	2768	0	0	1	3	1	1	53	0	0	6	12.8	1412.19
2005-2006	2	46	9430.031415	61	2	1	3	0	2.71	2	28.94	1	1	1	0	1	0	1	1895	0	0	1	3	1	0	41	0	0	6	15.7	957.18
2005-2006	1	46	11231.11038	26	1	1	3	0	0.6	2	24.09	1	1	0	0	0	0	0	5961	0	0	2	2	0	0	169	0	0	3	30.1	5739.56
2005-2006	1	54	8765.338762	49	1	2	3	0	0.9	3	22.58	1	0	0	0	1	0	1	2223	1	0	3	1	0	0	164	0	0	2	16.2	85.05
2005-2006	1	50	11677.92745	75	2	2	3	1	5	2	32.28	1	0	1	0	1	0	0	1488	0	0	3	1	0	0	157	0	0	6	19	127.25
2005-2006	1	49	6574.659042	28	1	1	2	0	3.73	3	30.83	1	0	0	0	1	0	2	4112	0	0	1	3	0	0	161	0	0	5	15.6	1060.39
2005-2006	2	48	17534.28283	51	1	1	3	1	5	3	26.8	1	0	0	0	0	0	2	1983	0	1	2	5	0	0	175	0	0	7	18.3	1114.6
2005-2006	1	45	2174.910023	81	2	1	3	0	1.09	2	25.49	1	1	0	0	0	0	1	2232	0	0	1	3	1	0	11	0	0	3	16.3	345.06
2005-2006	1	44	11381.29176	21	1	2	3	1	5	3	21.2	1	1	0	0	0	0	2	2265	0	0	2	2	0	0	176	0	0	7	9	1738.28
2005-2006	1	46	8059.756537	49	1	1	3	0	0.83	1	23.66	1	1	0	0	1	1	0	5480	1	0	1	3	1	0	53	0	0	4	26	4248.28
2005-2006	2	44	11491.75659	36	1	2	3	0	0.6	2	18.65	1	1	0	0	0	0	0	2163	0	0	2	2	0	0	177	0	0	3	6.2	450.84
2005-2006	2	57	1565.827841	67	2	2	1	0	2.8	2	30.48	0	0	0	1	1	0	1	1693	0	0	2	2	0	0	172	0	0	5	19.6	673.9
2005-2006	2	44	8537.041669	40	1	2	3	0	0.6	2	43.07	0	1	0	1	1	0	0	2161	1	0	2	2	1	0	60	0	0	2	7.5	394.68
2005-2006	2	52	4253.489251	48	1	1	2	0	5	2	40.68	1	1	1	0	1	0	1	4071	0	1	3	4	1	1	55	0	0	5	16.4	4815
2005-2006	2	48	19604.50736	42	1	2	3	0	1.07	3	34.65	1	0	0	0	1	0	1	3262	0	0	3	1	0	0	175	0	0	6	19.1	1208
2005-2006	1	55	7817.921366	78	2	1	3	0	3.21	2	29.65	1	1	1	1	0	1	0	2391	0	0	2	2	1	1	7	0	0	6	30.2	678.7
2005-2006	1	55	14734.43737	32	1	1	5	1	3.42	3	22.57	1	0	0	0	0	0	0	3097	0	0	2	2	0	0	173	0	0	6	10.1	475.09
2005-2006	1	56	5042.405504	22	1	1	1	0	0.8	2	22.51	1	0	0	0	0	0	0	3377	1	0	1	3	0	0	174	0	0	2	42.2	1765.93
2005-2006	2	53	6529.89911	34	1	1	1	0	1.19	2	50.72	1	0	1	0	0	0	0	2398	0	0	2	2	0	0	165	0	0	3	10.6	792.92
2005-2006	2	56	4461.893682	44	1	2	2	0	5	3	34.24	1	0	1	0	0	0	1	2208	0	0	3	1	0	0	170	0	0	8	45.6	264.38
2005-2006	1	49	22449.41245	44	1	1	3	0	5	2	26.79	1	0	0	0	1	0	0	2094	0	0	1	3	0	0	161	0	0	7	17.1	1139
2005-2006	1	46	20015.1009	26	1	1	3	1	2.48	2	21.94	1	0	0	0	1	0	2	2658	0	0	2	2	0	0	169	0	0	2	17.1	605.5
2005-2006	2	52	4189.292645	35	1	1	2	0	5	3	27.17	1	0	0	0	1	0	2	2833	0	0	2	2	0	0	165	0	0	7	19.1	672.63
2005-2006	1	54	4037.5449	41	1	1	4	0	4.11	3	29.16	1	0	0	0	1	0	2	3095	0	0	3	1	0	0	165	0	0	7	21.2	310.61
2005-2006	1	46	20807.66097	33	1	2	3	0	2.35	3	39.88	1	1	0	0	1	0	2	2999	0	0	1	3	0	0	169	0	0	6	30.4	967.61
2005-2006	2	53	23622.75866	50	1	2	3	0	5	3	35.39	0	0	1	0	1	0	1	2726	0	0	3	1	0	0	165	0	0	8	31.1	1271.8
2005-2006	2	45	2076.662788	64	2	2	2	1	2.7	2	30.48	1	0	1	0	1	0	0	2186	0	0	1	3	0	0	159	0	0	2	24.1	564.51
2005-2006	1	49	6372.110339	34	1	1	2	1	2.77	3	25.77	1	0	1	0	0	0	2	4771	0	0	2	2	0	0	161	0	0	6	42.5	2059.81
2005-2006	1	46	20725.4936	48	1	1	5	0	2.98	2	32.63	1	1	0	0	0	0	1	692	0	0	3	1	0	0	169	0	0	5	12.6	34.9
2005-2006	1	44	5188.738083	85	2	2	3	1	1.46	1	31.56	1	1	0	1	1	0	1	1041	0	0	2	2	1	0	75	0	0	4	13.1	532
2005-2006	1	57	5565.142917	25	1	1	1	0	1.76	1	37.12	1	0	0	0	1	0	1	2112	0	0	1	3	0	0	164	0	0	3	18.2	2304.6
2005-2006	1	46	17163.48069	31	1	1	3	0	1.86	3	22.04	1	1	1	0	0	0	2	4166	0	0	1	3	0	0	169	0	0	4	26	1149
2005-2006	1	48	13380.89341	25	1	2	5	1	1.67	3	22.17	1	0	0	0	0	0	2	1961	0	0	1	3	0	0	159	0	0	3	11.7	573
2005-2006	1	51	4789.941059	55	1	2	2	1	3.9	3	33.98	1	1	1	0	0	0	2	2069	0	0	2	2	1	1	57	0	0	7	7.8	868.2
2005-2006	1	47	13693.51675	34	1	2	4	0	0.23	1	29.92	1	0	0	0	1	0	0	1740	0	0	3	1	0	0	178	0	0	3	9.7	1502
2005-2006	2	57	2387.067135	75	2	2	1	1	1.43	2	35.61	0	0	1	1	1	0	0	1403	0	0	1	3	1	0	67	0	0	4	9.4	729.5
2005-2006	2	49	5282.342692	34	1	1	1	1	2.45	2	24.13	1	1	0	0	0	0	2	2250	0	0	1	3	0	0	168	0	0	3	37	1520.25
2005-2006	1	45	14773.56641	38	1	1	3	1	4.91	3	25.28	1	0	0	0	0	1	1	3273	0	0	3	1	0	0	162	0	0	7	9.4	2098.6
2005-2006	2	44	12132.01356	69	2	1	3	1	4.18	2	23.03	1	1	0	0	1	1	1	3064	0	0	1	3	0	0	175	0	0	5	16.1	878.1
2005-2006	2	48	8075.660454	35	1	1	5	0	0.81	2	31.19	1	1	0	0	1	0	2	1136	0	0	1	3	0	0	175	0	0	4	3.7	835.74
2005-2006	2	56	4006.308007	41	1	1	2	0	4.8	3	26.06	1	1	0	1	1	0	1	1563	0	0	2	2	0	0	172	0	0	8	15.1	728.68
2005-2006	1	44	2629.159182	69	2	2	2	1	2.09	2	37.78	1	1	1	0	1	0	1	1882	0	0	2	2	0	0	176	0	0	5	14.2	706.05
2005-2006	1	54	21729.31985	45	1	1	3	0	3.44	2	33.16	1	0	0	0	1	0	1	2230	0	0	2	2	0	0	164	0	0	6	6.1	713
2005-2006	2	45	3392.144947	30	1	1	2	0	2.41	3	26.19	1	1	1	0	0	0	2	2155	0	0	1	3	0	0	159	0	0	5	16.9	2022.75
2005-2006	2	44	16428.50133	57	1	1	3	0	5	3	26.39	1	0	0	0	0	0	2	1853	0	0	3	1	0	0	174	0	0	8	11.8	49
2005-2006	2	48	10713.489	31	1	2	5	0	0.81	3	48.09	1	0	1	1	1	0	2	1100	1	1	2	5	0	0	174	0	0	4	6	418.77
2005-2006	1	46	5793.458268	56	1	1	3	1	0.89	3	29.51	1	1	1	1	1	1	0	1892	0	0	3	1	1	0	6	0	0	3	18.2	516.55
2005-2006	1	52	5661.62925	29	1	2	2	1	1.25	3	19.58	1	0	0	0	1	0	0	1661	0	0	1	3	0	0	180	0	0	2	5.9	828.75
2005-2006	1	58	4130.451133	49	1	2	1	1	5	3	37.05	1	1	0	0	1	0	1	1168	0	0	2	2	0	0	166	0	0	6	14.5	1089.06
2005-2006	2	53	18825.88123	35	1	1	3	0	5	3	21.43	1	0	0	0	0	0	1	7382	0	0	2	2	0	0	164	0	0	8	36.3	2843.88
2005-2006	2	53	15822.30128	63	2	1	3	0	4.77	2	22.91	1	1	1	0	1	0	1	1559	0	0	1	3	1	0	143	0	0	7	15.2	608.5
2005-2006	2	53	8841.496679	60	2	1	3	0	2.27	1	32.72	1	1	1	0	1	0	0	2306	1	0	3	1	0	0	165	0	0	3	22.3	1137.9
2005-2006	1	58	1547.965632	74	2	2	1	1	1	1	26.86	1	1	1	0	1	0	1	841	0	0	2	2	0	0	165	0	0	3	6.2	268.19
2005-2006	1	49	5654.61896	26	1	2	2	1	0.39	2	21	1	1	1	0	0	0	0	2254	1	0	1	3	0	0	162	0	0	2	6.5	1114
2005-2006	2	49	10576.41696	70	2	2	3	1	1.99	3	33.16	1	1	1	0	0	1	1	2066	0	1	2	5	0	0	168	0	0	5	13.6	1847.65
2005-2006	2	54	19206.29114	37	1	2	3	1	4.16	3	26.72	1	1	0	0	1	0	2	1446	0	0	3	1	0	0	159	0	0	6	14.9	1064.28
2005-2006	2	44	9689.150636	25	1	1	3	0	0.78	2	17.64	1	1	0	0	0	0	1	3165	0	0	1	3	0	0	175	0	0	3	14.2	3096.98
2005-2006	1	48	11649.96573	20	1	1	3	0	1.67	2	24.13	1	0	0	0	0	0	2	1286	0	0	1	3	0	0	159	0	0	3	8.1	1529.05
2005-2006	1	54	10666.2996	29	1	1	4	0	0.83	3	23.07	0	0	0	0	1	0	2	2081	0	0	1	3	0	0	164	0	0	6	8.2	1291.9
2005-2006	1	46	20958.34612	49	1	1	3	1	1.84	2	22.22	1	1	0	0	0	0	0	1735	1	0	1	3	0	0	170	0	0	4	4	994
2005-2006	1	57	6717.201737	35	1	1	5	0	1.43	2	30.39	1	1	1	0	1	0	0	2525	0	0	1	3	0	0	174	0	0	2	6.9	2867.69
2005-2006	1	48	17611.64346	44	1	2	3	0	5	3	22.97	1	1	0	0	0	0	0	2681	0	0	2	2	0	0	159	0	0	8	7.3	490.3
2005-2006	1	58	11023.13038	65	2	2	4	0	2.21	1	29.83	0	0	1	0	1	0	1	422	0	0	1	3	0	0	166	0	0	5	4.5	8.6
2005-2006	2	52	5502.853046	85	2	2	3	1	5	3	23.09	1	0	1	1	1	1	0	1406	0	0	2	2	1	0	84	0	0	7	16.2	159
2005-2006	2	45	3873.169913	47	1	2	2	0	2.27	3	32.03	1	0	0	0	1	0	2	2241	0	0	2	2	0	0	158	0	0	3	19.8	530.03
2005-2006	2	54	19499.31073	42	1	2	3	0	5	3	28.47	1	0	0	0	1	0	2	1792	0	0	2	2	0	0	156	0	0	8	12.9	473.05
2005-2006	2	56	5186.750788	47	1	2	2	1	2.24	3	52.61	1	1	1	1	1	0	0	2686	1	0	1	3	0	0	172	1	0	3	8	1242.48
2005-2006	2	52	10834.57141	60	2	1	3	0	5	3	26.63	1	0	0	0	1	0	2	2026	0	0	3	1	1	0	148	0	0	7	25	297.21
2005-2006	1	49	22449.41245	45	1	1	3	0	5	2	33.9	1	1	0	0	1	0	0	1069	0	0	1	3	0	0	160	0	0	6	6.2	991.6
2005-2006	2	48	15579.75907	34	1	1	3	0	5	3	23.23	1	0	0	0	0	0	2	2400	0	0	2	2	0	0	174	0	0	7	19.1	1215.06
2005-2006	1	48	2114.338849	70	2	2	1	1	1.68	3	26.44	1	0	0	1	1	0	1	989	0	0	2	2	0	0	158	0	0	6	14	357.6
2005-2006	1	48	5389.460424	25	1	2	2	1	0.78	3	49.13	1	0	0	0	0	0	0	2224	1	0	1	3	0	0	159	0	0	4	10.2	2678.43
2005-2006	2	50	12634.29517	62	2	1	3	0	5	3	30.82	1	0	0	1	0	0	2	3706	0	0	3	1	0	0	156	0	0	8	24.3	2080.55
2005-2006	2	54	19187.6836	33	1	2	4	0	3.4	2	34.96	1	0	0	0	0	0	2	2588	0	0	1	3	0	0	160	0	0	6	8.8	1678.83
2005-2006	1	52	18223.01664	31	1	2	3	0	5	3	19.78	1	0	0	0	0	0	2	1227	0	0	3	1	0	0	178	0	0	8	14.1	968.66
2005-2006	2	46	20139.85754	45	1	1	3	0	1.7	2	21.39	1	1	0	0	0	0	0	3633	0	0	3	1	0	0	178	0	0	5	14.4	986.35
2005-2006	2	50	18152.48975	48	1	1	3	1	3.31	2	29.05	1	1	0	0	1	0	0	1545	0	1	3	4	1	0	35	0	0	4	16	582.8
2005-2006	1	53	3723.15169	44	1	2	1	0	3.32	3	21.08	1	0	0	0	1	0	1	1879	0	0	1	3	0	0	158	0	0	8	14.2	1147.41
2005-2006	2	49	18629.48666	56	1	2	3	0	4.17	3	20.14	1	1	1	0	0	0	0	1469	0	0	3	1	0	0	165	0	0	8	16	325.8
2005-2006	1	51	15544.50185	58	1	2	5	0	5	2	40.26	0	0	1	0	1	0	1	2269	0	0	2	2	0	0	162	0	0	7	10.8	1339.52
2005-2006	2	55	1405.174875	61	2	1	1	0	2.8	1	33.7	1	1	1	0	1	0	1	1731	0	0	2	2	0	0	168	0	0	6	18.1	401.85
2005-2006	1	53	5278.327994	39	1	2	1	0	5	3	27.17	1	0	0	0	1	0	1	2216	0	0	2	2	0	0	158	0	0	8	16.7	1455.76
2005-2006	1	46	7344.771231	63	2	1	3	1	1.17	3	28.19	1	1	1	0	1	0	2	1531	0	0	1	3	1	0	129	0	0	4	8.2	79.75
2005-2006	2	52	14903.09209	48	1	1	3	0	4.1	3	26.2	1	1	0	0	1	0	1	4034	0	0	2	2	0	0	166	0	0	8	58.5	1614.75
2005-2006	2	50	18694.09335	34	1	2	3	0	3.75	3	35.33	1	0	0	0	0	0	1	1950	0	0	2	2	0	0	156	0	0	8	26	432.5
2005-2006	2	45	3455.535901	43	1	1	2	1	2.38	3	30.45	1	1	0	0	0	0	1	1882	0	0	2	2	0	0	159	0	0	6	7.4	83.17
2005-2006	1	48	16844.41473	41	1	1	3	1	3.66	3	27.02	1	0	0	0	1	0	0	2106	0	0	2	2	0	0	158	0	0	7	38.5	907
2005-2006	1	54	6599.759288	52	1	1	3	0	2.65	3	29.52	0	0	0	0	1	0	2	1603	0	0	3	1	0	0	164	0	0	7	21.1	29.7
2005-2006	1	48	2639.992032	77	2	1	2	0	2.5	3	27.93	1	1	0	0	1	0	0	2036	0	0	1	3	1	0	67	0	0	7	6.7	1442
2005-2006	2	47	9716.819068	76	2	1	3	0	3.03	2	23.91	1	0	0	0	1	0	0	2395	0	0	2	2	0	0	170	0	1	7	21.3	1074.32
2005-2006	2	57	4095.05578	46	1	2	1	0	3.5	3	23.72	0	1	0	0	1	0	0	433	1	0	3	1	0	0	173	0	0	7	1.5	271.58
2005-2006	2	44	12060.45783	67	2	1	3	0	2.39	2	37.81	1	1	1	0	0	0	0	2240	0	0	2	2	0	0	174	0	0	5	22.7	2077.02
2005-2006	1	49	6496.155817	23	1	2	2	1	3.12	3	35.06	1	0	0	0	1	0	2	2765	0	0	3	1	0	0	161	0	0	6	11.7	490.92
2005-2006	2	56	3905.151601	22	1	1	2	1	5	2	27.43	1	1	1	0	0	0	0	4453	0	0	2	2	0	0	171	0	0	6	9.7	2009.9
2005-2006	1	52	3839.661879	73	2	2	2	1	0.94	3	31.15	1	0	1	0	1	0	0	893	0	0	2	2	0	0	179	0	0	5	8.5	439.1
2005-2006	1	48	16788.33575	43	1	1	3	0	2.58	2	33.64	1	1	1	0	1	0	0	2602	0	0	3	1	0	0	159	0	0	6	9.8	1052.25
2005-2006	1	48	2171.883997	62	2	1	1	0	3.11	2	26.81	1	1	1	0	0	0	0	2042	0	0	2	2	0	0	159	0	0	7	29.7	213.58
2005-2006	2	49	9014.79188	71	2	2	3	1	2.45	2	24.44	1	1	1	0	1	0	1	1787	0	0	3	1	0	0	167	0	0	4	27	662.6
2005-2006	2	50	7591.65162	39	1	1	3	1	1.36	3	28.69	1	0	1	0	0	0	1	4445	0	1	1	6	0	0	156	0	0	4	14.2	1843.2
2005-2006	1	55	4882.464605	26	1	2	2	0	0.88	3	25.97	1	0	0	0	1	0	0	1773	0	0	2	2	0	0	171	0	0	4	14.4	654.5
2005-2006	2	47	22054.30655	38	1	2	3	0	2.02	3	25.8	1	1	0	0	0	0	0	2290	0	0	2	2	0	0	171	0	0	7	12.3	2779.7
2005-2006	2	48	5329.935232	82	2	1	3	1	1.84	1	28.2	1	1	1	0	1	0	1	2734	0	0	1	3	1	1	141	0	0	3	24.5	1820.1
2005-2006	2	50	12132.01356	66	2	1	3	1	4.59	3	33.24	1	1	1	0	1	1	1	2317	0	0	3	1	0	0	157	0	0	6	15.3	1886.25
2005-2006	2	50	8984.141175	57	1	2	3	1	1.22	3	35.64	1	1	1	0	1	1	1	1591	0	0	1	3	1	0	111	0	0	2	8.8	825.63
2005-2006	1	49	15736.35177	69	2	1	3	0	2.57	3	38.12	1	0	1	1	1	0	1	1531	0	0	2	2	0	0	161	0	0	6	12.6	862.58
2005-2006	1	50	5823.952661	38	1	1	2	0	1.56	2	43.74	1	1	1	1	1	0	0	2231	1	0	3	1	1	0	165	0	0	4	18.1	376.58
2005-2006	2	48	5369.295383	55	1	1	2	0	3.3	2	32.84	1	0	0	0	1	0	0	1663	0	0	1	3	0	0	174	0	0	7	12.5	1105.7
2005-2006	1	56	6239.74876	40	1	1	2	1	2.49	3	25.38	1	0	0	0	0	1	2	3138	0	0	1	3	0	0	174	0	0	6	23.6	1449
2005-2006	2	51	4812.863504	53	1	1	2	0	1	2	32.96	1	0	1	0	0	0	0	1582	0	0	2	2	0	0	170	0	0	4	13.9	845.05
2005-2006	2	46	14963.01969	68	2	2	3	1	1.63	2	30.56	1	0	0	0	1	0	1	2078	0	0	2	2	0	0	176	0	0	5	30	55
2005-2006	2	50	12634.29517	65	2	1	3	1	2.86	2	22.77	1	1	0	0	1	0	0	3163	0	0	1	3	1	0	82	0	0	4	18.2	1065.6
2005-2006	2	55	11139.15406	62	2	2	3	1	0.82	2	27.63	0	0	1	0	1	0	0	1240	0	0	2	2	0	0	168	0	0	2	9.4	63.2
2005-2006	1	51	4529.667179	31	1	2	2	1	3.1	3	25.74	0	0	0	0	0	0	1	752	0	0	3	1	0	0	163	0	1	7	7.1	684.2
2005-2006	2	48	15579.75907	39	1	1	3	0	5	3	26.53	1	0	0	0	0	0	0	1680	0	0	1	3	0	0	175	0	0	8	6	1160.77
2005-2006	1	44	15113.33736	41	1	1	3	0	4.01	3	26.68	1	0	0	0	0	0	2	2168	0	0	3	1	0	0	162	0	0	8	9.2	1153.13
2005-2006	2	44	11134.27178	28	1	2	3	1	0.85	2	42.36	1	1	0	0	1	0	1	1066	0	0	2	2	0	0	175	0	0	2	13.1	339.19
2005-2006	1	47	17676.3373	53	1	1	3	0	5	3	35.43	1	0	1	1	1	0	1	3065	0	0	3	1	0	0	178	0	0	8	26.6	3457.25
2005-2006	2	57	1078.865306	63	2	2	1	1	1.32	2	25.49	1	0	1	1	1	0	0	1004	0	0	2	2	0	0	172	0	0	1	13.3	1166
2005-2006	2	55	4929.875131	45	1	2	1	0	5	3	37.44	1	1	1	0	0	1	1	3277	0	0	2	2	0	0	168	0	0	7	32.4	1837.19
2005-2006	1	45	17228.11519	29	1	1	3	0	4.05	3	26.32	1	0	1	0	0	0	2	2544	0	0	3	1	0	0	162	0	0	8	16.9	1601.59
2005-2006	1	57	7277.089415	35	1	1	1	0	1.65	1	28.46	1	1	0	0	0	0	1	1916	0	0	3	1	0	0	163	0	0	5	25	725.6
2005-2006	2	49	1990.191623	69	2	1	2	1	0.61	2	36.24	1	1	1	1	1	0	2	1422	0	0	2	2	0	0	167	0	0	1	5.5	1066.8
2005-2006	1	57	15250.9014	39	1	2	3	1	0.62	3	22.18	1	1	0	0	1	0	2	1559	1	0	1	3	1	1	62	0	0	3	5.1	1147.03
2005-2006	1	49	3768.835384	67	2	2	2	1	1.01	2	24.76	1	0	1	0	1	0	1	2935	0	0	2	2	1	0	170	0	0	4	18.6	258.85
2005-2006	2	51	5949.52824	32	1	2	2	0	4.55	3	24.61	1	0	0	0	0	0	2	1407	0	0	1	3	1	1	55	0	0	8	1.1	264.16
2005-2006	1	55	3937.807761	74	2	2	2	0	5	3	36.89	1	1	1	0	0	0	0	501	0	0	2	2	1	1	15	0	0	7	7.9	269.6
2005-2006	2	44	5995.149613	56	1	1	3	1	0.51	2	28.91	1	1	0	0	0	0	1	2040	1	0	1	3	0	0	176	0	0	3	8.7	1352.72
2005-2006	2	47	22054.30655	36	1	2	3	0	5	3	26.68	1	1	0	0	0	0	2	3110	0	0	2	2	0	0	171	0	0	8	27.6	1883.14
2005-2006	1	48	2248.582934	70	2	1	2	1	3.97	2	24.56	1	0	1	0	0	0	2	2888	0	0	1	3	0	0	161	0	0	5	15.9	1138
2005-2006	2	44	6778.523546	48	1	1	3	0	0.9	2	36.54	1	0	1	0	1	0	1	4741	0	0	2	2	0	0	173	0	0	5	21.1	3165.6
2005-2006	2	54	10366.75752	24	1	1	3	1	0.94	2	22.76	1	1	0	0	0	0	2	2261	0	0	2	2	0	0	160	0	0	2	17.6	632
2005-2006	1	46	19533.71115	54	1	1	3	0	2.51	3	27.79	1	0	1	0	1	0	2	3296	0	0	1	3	0	0	168	0	0	6	42.3	462.07
2005-2006	2	52	3602.347063	38	1	2	1	0	0.93	2	33.68	1	0	0	1	1	0	1	1344	0	0	2	2	0	0	167	0	0	4	11.2	315
2005-2006	2	50	10439.98396	70	2	2	3	0	3.31	2	18.21	1	1	0	0	1	0	0	1069	0	0	2	2	1	0	72	0	0	7	17.1	154
2005-2006	2	50	12404.6767	64	2	1	3	0	1.2	2	30.99	1	1	1	0	1	0	0	4671	0	0	2	2	0	0	156	0	0	5	13.5	4169.76
2005-2006	2	52	11212.09078	21	1	2	4	1	5	3	35.94	1	0	0	0	0	0	2	1107	0	0	1	3	0	0	167	0	0	6	7	1226.45
2005-2006	1	57	2550.755994	65	2	1	2	0	4.35	3	35.16	1	1	1	0	1	1	2	1880	0	0	3	1	1	0	169	0	0	8	38.6	724.8
2005-2006	2	51	4672.96566	45	1	1	2	0	1.32	2	32.86	1	1	0	0	0	0	1	2576	0	0	1	3	0	0	170	0	0	5	7.2	1168.19
2005-2006	1	58	3004.387103	44	1	2	1	0	1.57	2	31.07	1	1	0	0	1	0	0	1976	1	1	2	5	0	0	166	0	0	2	19.4	993.1
2005-2006	2	51	2713.160358	69	2	2	2	1	0.44	2	47.63	1	0	1	0	1	0	0	1557	0	0	1	3	1	0	159	0	0	1	5.6	1291
2005-2006	1	55	3035.727903	23	1	2	1	1	1.2	2	18.28	0	1	0	0	1	0	0	1393	0	0	1	3	0	0	172	0	0	3	7.7	676.03
2005-2006	2	47	21655.95427	40	1	1	3	1	3.27	2	23.77	1	1	0	0	0	0	1	3955	0	0	1	3	0	0	171	0	0	6	20	2345.63
2005-2006	1	49	4790.836483	20	1	2	2	1	3.12	3	19.09	0	0	0	0	1	0	1	1798	0	0	2	2	0	0	162	0	0	7	9.9	919.92
2005-2006	1	52	5653.562092	58	1	2	2	1	0.94	2	31.56	1	1	1	1	1	0	0	1311	1	0	1	3	1	0	26	0	0	1	9.8	540.5
2005-2006	2	50	6067.287345	80	2	2	3	0	1.48	2	33.91	1	0	1	1	1	0	0	867	0	0	2	2	1	1	89	0	0	6	6.4	251.6
2005-2006	1	48	3715.601099	78	2	2	2	1	0.63	2	28.4	0	0	1	1	1	0	1	1464	0	0	2	2	1	0	65	0	0	2	18.8	222.5
2005-2006	1	46	21343.86618	39	1	2	3	0	4.13	3	30.38	1	0	0	0	1	0	1	1722	0	0	3	1	0	0	168	0	0	8	16.6	1335.5
2005-2006	1	56	4555.717126	44	1	1	1	0	4.97	2	18.13	1	0	0	1	1	0	0	3082	0	0	2	2	0	0	175	0	0	7	9.5	6110
2005-2006	1	50	7287.214814	34	1	2	2	1	1.34	3	31.02	1	0	0	0	1	0	2	2448	0	0	2	2	0	0	157	0	0	4	11.2	982.19
2005-2006	1	52	4922.692075	25	1	1	2	1	5	3	32.07	1	0	1	0	1	0	2	8241	0	0	1	3	0	0	179	0	0	5	24.1	1883.71
2005-2006	2	49	5170.893495	46	1	2	2	0	2.71	2	28.76	0	1	1	0	0	0	1	846	0	0	3	1	0	0	167	0	0	6	3.9	912.6
2005-2006	2	57	17695.81535	52	1	1	3	0	5	3	26.81	1	0	1	0	1	1	1	2010	0	0	2	2	0	0	173	0	0	8	17.4	1329.6
2005-2006	2	50	12634.29517	61	2	1	3	0	1.52	3	36.19	1	0	1	0	1	0	1	2646	0	0	3	1	0	0	157	0	0	7	18.3	460.74
2005-2006	1	52	3035.006872	69	2	2	2	1	3.12	3	35.69	1	0	0	1	1	0	0	1291	0	0	2	2	0	0	180	0	0	4	11.8	472.75
2005-2006	1	57	24914.2684	50	1	2	3	0	5	3	21.15	1	1	0	0	1	0	2	2332	0	0	1	3	0	0	162	0	0	8	21.4	614.69
2005-2006	2	58	1353.431647	76	2	2	1	1	2.36	1	29.69	0	0	0	0	1	1	0	1682	0	0	1	3	0	0	176	0	0	2	28	639.37
2005-2006	1	55	8336.46842	72	2	1	3	0	3.9	3	25.58	1	0	1	0	1	1	0	1404	0	0	2	2	1	1	72	0	0	7	12.4	2188.98
2005-2006	1	45	11818.53919	76	2	2	3	1	1.88	2	30.88	1	1	1	1	1	1	0	1795	0	0	2	2	0	0	163	0	0	4	15.4	968.71
2005-2006	2	44	12132.01356	62	2	1	3	0	4.9	3	27.21	1	1	0	0	1	0	1	1954	0	0	2	2	0	0	173	0	0	8	16.3	298.93
2005-2006	2	56	19496.62687	42	1	1	3	0	3.75	3	31.16	1	1	0	0	1	0	2	6365	0	0	2	2	0	0	171	0	0	8	37.5	8588.09
2005-2006	1	51	4094.478151	55	1	2	2	1	2.65	3	32.17	1	0	1	1	1	1	2	1343	0	0	3	1	0	0	162	0	0	5	10.1	416.86
2005-2006	1	46	21343.86618	39	1	2	3	0	4.96	3	33.71	1	1	0	0	0	0	2	1028	0	0	3	1	0	0	168	0	0	8	7	240.3
2005-2006	2	45	2076.662788	67	2	2	2	1	1	2	28.31	1	1	1	0	1	0	0	2150	0	0	1	3	1	0	125	0	0	0	12.7	857.16
2005-2006	2	46	20384.65845	49	1	2	3	0	3.76	3	30.76	1	0	0	0	0	0	2	1318	0	0	3	1	0	0	177	0	0	8	25.5	743.4
2005-2006	1	51	4095.243566	27	1	2	2	0	3.87	2	21.04	1	0	0	0	0	0	0	1805	0	0	2	2	0	0	162	0	0	7	8.6	2022.05
2005-2006	1	54	3881.273689	26	1	2	1	0	2.8	3	39.19	1	1	0	0	0	0	2	976	0	0	3	1	0	0	165	0	0	6	15.5	170.1
2005-2006	1	51	4760.30841	21	1	2	2	1	5	3	22.26	1	1	0	0	0	0	0	1306	0	0	3	1	0	0	164	0	0	7	9.8	963.8
2005-2006	2	54	3145.247935	42	1	2	1	0	3.5	2	38.75	1	0	0	0	1	0	2	1270	0	0	1	3	0	0	160	0	0	6	12.8	826.44
2005-2006	2	57	5436.859962	40	1	1	2	0	2.56	2	20.11	0	0	0	0	0	0	2	1613	0	0	2	2	0	0	174	0	0	6	11.4	1065.25
2005-2006	1	50	21463.53871	53	1	2	3	0	5	3	27.18	1	1	1	0	1	0	1	1407	0	0	2	2	0	0	156	0	0	7	30.9	1991.54
2005-2006	1	56	4915.174839	32	1	2	1	0	0.31	1	26.85	0	0	0	0	0	0	0	2015	0	0	2	2	0	0	174	0	0	2	14.7	260.63
2005-2006	2	52	2564.674647	61	2	2	2	0	3.63	2	36.1	1	1	1	0	0	0	0	2002	0	1	3	4	0	0	167	0	0	6	6.3	1771.4
2005-2006	1	50	21200.46913	30	1	2	3	0	2.21	2	25.55	0	1	0	0	1	0	2	2247	0	0	2	2	0	0	156	0	0	4	10.1	240.31
2005-2006	2	45	3635.773518	42	1	1	2	1	2.96	3	32.69	1	1	1	0	1	0	2	1995	1	1	1	6	0	0	160	0	0	6	7.2	1066
2005-2006	1	58	587.8666324	66	2	1	1	0	0.84	1	26.99	1	0	0	0	0	0	0	1721	0	0	2	2	0	0	165	0	0	4	18	1279.9
2005-2006	2	48	18750.46206	49	1	1	4	0	0.56	2	29.2	1	0	0	0	0	0	1	1223	0	0	1	3	0	0	175	0	0	3	12.1	1190.25
2005-2006	1	53	4168.825465	52	1	2	1	0	1.71	1	33.24	1	1	1	1	1	0	0	417	0	0	2	2	0	0	158	0	0	3	12.8	NA
2005-2006	2	54	13558.46899	62	2	1	3	0	5	3	28.08	1	1	0	0	0	1	0	2887	0	0	2	2	0	0	160	0	0	7	13.2	655.9
2005-2006	2	52	12341.7535	38	1	1	3	0	3.01	3	29.43	1	1	0	0	1	0	1	2052	0	0	3	1	0	0	166	0	0	8	9.2	834.96
2005-2006	2	57	1495.180832	60	2	2	1	0	3.85	2	31.36	1	1	1	0	1	0	1	1533	0	0	1	3	0	0	173	0	0	7	10.8	948.33
2005-2006	1	55	1315.83181	62	2	2	1	0	0.78	2	22.88	1	1	0	0	1	0	2	1317	0	0	3	1	0	0	172	0	0	5	6	629.5
2005-2006	2	44	6192.940961	50	1	1	3	1	1.01	2	33.47	1	1	1	0	1	0	2	1438	0	1	2	5	0	0	174	0	0	2	4.7	2031.48
2005-2006	2	55	2709.751129	74	2	2	1	0	0.84	1	26.43	0	1	1	0	1	0	0	1509	0	0	1	3	1	1	53	0	0	6	15	637.3
2005-2006	2	48	7349.912275	85	2	2	3	1	1.12	2	30.52	0	0	1	1	1	0	1	1104	0	0	2	2	1	1	96	0	0	3	6.4	113.85
2005-2006	2	56	11624.86119	39	1	1	3	1	4.85	3	22.68	1	0	0	0	1	0	2	2531	0	0	3	1	0	0	171	0	0	4	31.6	364.04
2005-2006	2	50	4439.514883	85	2	1	3	1	1.52	1	26.64	1	0	1	0	1	0	0	1553	0	0	1	3	1	1	26	0	0	5	16.8	39.38
2005-2006	1	45	17780.19771	40	1	1	3	0	3.1	2	43.37	1	1	0	0	1	0	0	3898	0	0	2	2	0	0	162	0	0	7	27.5	1090.81
2005-2006	1	52	17695.06103	44	1	1	3	0	5	3	29.13	1	1	1	0	1	0	0	2060	0	0	1	3	0	0	178	0	1	8	7.7	1708.6
2005-2006	2	56	2967.036809	41	1	1	1	1	3.41	3	23.58	1	1	0	0	0	0	2	2806	0	0	2	2	0	0	170	0	0	6	14	2036.02
2005-2006	1	44	4248.393064	31	1	1	2	0	1.11	3	27.62	1	0	1	0	0	0	2	2901	0	0	2	2	0	0	178	0	0	6	11.4	1115.17
2005-2006	2	48	19549.51718	59	1	2	3	0	3.98	3	32.94	1	1	0	0	1	1	2	2536	0	0	1	3	0	0	174	0	0	6	13.7	1100.94
2005-2006	2	54	2295.446872	63	2	1	1	0	2.08	1	27.02	1	1	1	1	1	0	0	1578	0	0	3	1	1	1	61	0	0	5	25.6	NA
2005-2006	1	45	13310.98127	62	2	2	3	0	1.79	3	36.59	1	1	0	0	1	0	0	2365	0	0	3	1	0	0	162	0	0	6	15.2	1096.56
2005-2006	2	46	6915.535883	81	2	2	3	0	1.36	2	28.43	1	0	1	0	0	0	0	1725	0	0	1	3	0	0	176	0	0	5	16.4	589.29
2005-2006	2	44	7138.473742	46	1	1	3	1	1.43	3	28.44	1	1	1	0	1	0	0	2165	1	0	1	3	0	0	174	0	0	4	23.5	3660
2005-2006	1	47	9657.171433	54	1	2	4	0	1.29	2	23.8	0	1	1	1	1	0	0	863	0	1	2	5	1	1	109	0	0	4	8.2	522.66
2005-2006	1	52	4922.692075	21	1	1	2	1	1.04	3	26.26	1	0	0	0	0	0	2	4574	0	0	3	1	0	0	179	0	0	5	21.6	3679
2005-2006	2	51	4724.57271	34	1	1	2	0	1.07	3	26.52	1	1	0	0	1	0	2	2573	0	0	1	3	0	0	168	0	0	3	7.1	854.65
2005-2006	1	49	5949.52824	31	1	2	2	1	0.2	2	32.21	1	1	0	0	1	0	0	1916	0	0	1	3	0	0	161	0	0	1	13.5	24.94
2005-2006	1	52	17088.54027	29	1	1	3	1	5	3	28.99	1	1	0	0	0	0	2	2125	0	0	2	2	0	0	179	0	0	7	8.7	1732.4
2005-2006	1	49	4039.777188	79	2	1	3	0	1.56	2	27.05	1	0	1	0	0	0	1	1411	0	0	2	2	1	1	120	0	0	5	18	5.1
2005-2006	1	55	4143.671501	29	1	1	1	0	1.37	2	43.41	1	0	0	1	1	0	2	2705	0	0	2	2	0	0	170	0	0	3	14.5	520
2005-2006	1	57	5565.142917	23	1	1	1	1	0.68	2	31.17	1	1	0	0	1	0	1	6365	0	0	2	2	0	0	165	0	0	4	27.1	5179.6
2005-2006	2	49	4171.306507	71	2	2	2	1	1.47	2	30.27	1	1	1	1	1	0	0	1708	0	0	2	2	1	1	134	0	0	5	5.1	538.8
2005-2006	2	54	8738.2474	71	2	1	3	0	4.92	2	25.19	1	1	1	0	0	0	1	1268	0	0	2	2	0	0	160	0	0	7	30.9	513.65
2005-2006	2	49	4171.306507	76	2	2	2	1	2.55	2	24.18	1	1	1	1	1	0	0	1683	0	0	2	2	1	0	31	0	0	2	11.1	695.6
2005-2006	1	51	4273.453958	50	1	1	2	0	4.97	2	25.03	1	0	0	0	0	0	2	2109	0	0	3	1	0	0	163	0	0	7	18.6	969
2005-2006	2	47	5237.505791	85	2	1	3	1	1.46	2	26.54	1	1	1	0	1	0	0	2422	0	0	1	3	1	0	37	0	0	5	13.5	495.2
2005-2006	1	55	6298.213543	37	1	2	2	1	1.68	3	34.08	1	0	0	0	0	0	0	2193	0	0	3	1	0	0	172	0	0	5	13.7	931.75
2005-2006	2	53	4733.737985	54	1	1	1	0	0.72	1	26.59	1	0	0	0	0	0	0	1905	0	0	2	2	0	0	165	0	0	3	17.3	2638.8
2005-2006	2	49	5171.860133	29	1	2	2	0	0.9	3	30.71	1	0	1	0	1	0	2	1811	0	1	2	5	0	0	170	0	0	6	6.3	249.77
2005-2006	2	49	5088.659766	38	1	1	2	1	3.27	3	31.75	1	0	0	0	0	0	2	4421	0	0	2	2	0	0	168	0	0	6	5.6	2126
2005-2006	2	51	2111.644635	73	2	1	2	0	0.55	1	22.83	1	0	1	1	0	0	1	1779	0	0	2	2	0	0	169	0	0	3	24.1	855.23
2005-2006	1	54	22558.01883	57	1	2	4	0	3.1	3	32.11	1	0	1	0	1	0	1	2938	0	0	2	2	0	0	163	0	0	6	23.4	1108.99
2005-2006	1	49	23328.1748	51	1	2	3	0	5	2	22.49	0	0	1	0	1	0	0	1108	0	1	2	5	0	0	161	0	0	7	6.7	1247.88
2005-2006	1	45	19959.65146	54	1	1	3	0	1.95	2	30.48	1	0	1	0	1	0	1	2887	0	0	1	3	0	0	162	0	0	5	20	938.7
2005-2006	2	50	5120.800162	28	1	2	2	1	5	3	26.55	1	0	0	0	1	0	2	1079	0	0	3	1	0	0	157	0	0	5	11.3	824.88
2005-2006	2	44	18429.52547	40	1	2	3	0	4.39	3	24.52	1	0	0	0	1	0	2	1493	0	0	2	2	0	0	174	0	0	8	14.2	3323.19
2005-2006	1	56	4602.085376	43	1	2	1	0	3.12	1	27.95	1	0	0	0	1	0	0	2022	1	1	2	5	0	0	174	0	0	7	31.2	513.63
2005-2006	2	46	20487.42551	52	1	2	3	0	5	3	33.03	1	1	1	0	1	0	2	1602	0	0	3	1	1	0	59	0	0	8	5.1	1282.34
2005-2006	1	51	4221.961599	38	1	1	2	1	5	3	28.65	1	0	1	0	1	0	0	1434	0	0	3	1	0	0	163	0	0	6	6.4	819.03
2005-2006	1	51	4789.941059	45	1	2	2	1	0.94	2	30.12	1	0	0	1	1	0	1	1589	0	0	2	2	0	0	163	0	0	2	15.8	1294.65
2005-2006	2	47	7621.48711	84	2	2	3	1	5	3	23.18	1	1	1	0	1	1	1	1223	0	0	3	1	1	0	120	0	1	7	17.4	811.04
2005-2006	2	50	16918.58172	53	1	1	3	0	4.22	3	22.68	1	1	0	0	1	0	0	3315	0	0	1	3	0	0	157	0	0	7	11.3	2087.35
2005-2006	2	45	1288.115854	61	2	1	2	0	1.81	2	19.7	1	1	1	1	0	1	0	621	0	1	2	5	1	0	33	0	0	4	10.4	501.31
2005-2006	1	45	18537.90479	57	1	2	3	1	1.04	3	25.23	1	0	0	0	1	0	1	1789	0	0	2	2	0	0	162	0	0	5	10.1	817.45
2005-2006	1	57	24984.34891	44	1	2	3	0	0.52	3	23.49	1	0	0	0	1	0	1	1763	0	0	2	2	0	0	162	0	0	7	17.1	1936.97
2005-2006	2	44	17430.83005	47	1	1	3	0	5	3	26.66	1	1	0	0	1	0	2	3664	0	0	3	1	0	0	173	0	0	8	18.7	4794.8
2005-2006	1	44	1759.081304	85	2	1	3	0	1.71	1	25.94	1	0	0	1	1	0	0	2025	0	0	2	2	1	0	41	0	0	5	9.5	1118.98
2005-2006	2	53	12860.00504	70	2	2	3	1	1.58	3	22.34	1	1	1	0	1	0	2	1463	0	0	1	3	1	0	89	0	0	6	18.5	720
2005-2006	2	46	6146.102936	81	2	2	3	0	2.05	3	32.83	1	0	1	0	1	1	0	1421	0	0	2	2	1	0	77	0	0	7	26.4	674
2005-2006	2	58	3284.496657	28	1	2	1	1	4.97	3	37.19	0	0	0	0	1	0	2	3552	0	0	1	3	0	0	175	0	0	7	12.5	1633.14
2005-2006	2	50	3779.945906	41	1	1	1	0	0.61	3	28.29	1	0	1	0	0	0	1	6421	0	0	3	1	0	0	156	0	0	4	26.4	4366.4
2005-2006	2	57	5058.688051	28	1	2	2	1	0.48	2	24.49	1	1	0	0	0	0	1	3137	1	0	1	3	0	0	162	1	0	1	11.1	2489.5
2005-2006	1	47	19895.58738	40	1	2	3	0	5	3	19.68	1	0	0	0	0	0	2	1859	0	0	3	1	0	0	178	0	0	8	21.6	1521.29
2005-2006	2	47	17734.77501	35	1	1	3	0	5	3	27.31	1	0	0	0	1	0	2	3048	0	0	3	1	0	0	170	0	0	7	19.7	1926.35
2005-2006	2	46	4049.783804	85	2	1	3	0	2.05	3	22.13	1	0	0	0	0	1	0	3184	0	0	2	2	1	1	34	0	0	7	25.2	599.73
2005-2006	1	52	4954.261522	21	1	1	2	1	1.04	2	35.89	1	0	0	0	0	0	1	4307	0	0	1	3	0	0	179	0	0	2	5.3	2548.81
2005-2006	1	45	13310.98127	66	2	2	3	0	1.79	2	37.36	1	0	1	1	1	0	1	2537	0	0	2	2	1	0	123	0	0	NA	20	483.25
2005-2006	2	47	21655.95427	42	1	1	3	0	5	3	22.88	1	1	0	0	1	0	2	3168	0	1	3	4	0	0	170	0	0	8	21.9	1359.2
2005-2006	1	52	4957.561375	39	1	1	2	0	3.54	3	33.44	1	1	0	0	0	0	2	2283	0	0	2	2	0	0	179	0	0	8	17.4	985.91
2005-2006	2	44	16992.92897	48	1	1	3	1	3.56	3	25.49	1	1	0	0	1	0	2	2650	0	0	3	1	0	0	176	0	1	6	19.6	1022.95
2005-2006	1	52	18223.01664	34	1	2	3	0	5	3	21.97	1	0	0	0	1	0	2	1426	0	0	3	1	0	0	179	0	0	8	13.9	1457.7
2005-2006	2	46	8736.716743	76	2	2	3	1	0.76	2	34.24	1	1	1	0	1	0	0	902	0	0	2	2	1	0	120	0	0	2	4.9	1073.2
2005-2006	1	56	20247.04074	54	1	1	5	0	5	3	29.64	1	0	0	0	1	0	2	2836	0	0	1	3	0	0	175	0	0	8	14	50
2005-2006	2	50	4471.010012	25	1	1	1	0	1.53	1	26.55	1	0	0	0	1	0	0	3318	0	0	2	2	0	0	155	0	0	3	38.8	1449
2005-2006	2	58	801.6363168	64	2	1	1	0	1.87	2	32.72	1	1	1	1	1	0	0	2772	0	0	2	2	0	0	177	0	0	4	38	1853.9
2005-2006	2	56	10055.5065	63	2	1	3	0	4.07	3	27.98	1	1	1	1	1	0	1	2946	0	0	2	2	0	0	171	0	0	8	20.6	1221.8
2005-2006	1	52	5625.552329	23	1	2	2	0	1.45	3	52.4	1	0	1	0	0	0	1	923	0	0	2	2	0	0	179	0	0	5	11.1	769.22
2005-2006	1	56	5826.896874	30	1	2	1	0	1.86	2	21.52	1	0	0	0	0	0	1	2258	1	0	1	3	0	0	175	0	0	2	23.7	1093.88
2005-2006	2	54	4250.141136	22	1	1	1	0	0.3	2	28.38	1	0	0	0	0	0	1	2845	0	0	2	2	0	0	160	0	0	2	17.5	1287
2005-2006	2	58	3474.507522	25	1	1	1	1	1.36	3	22.19	1	1	0	0	1	0	2	4303	0	0	2	2	0	0	176	0	0	4	52.7	2153.02
2005-2006	1	49	5223.384259	71	2	2	2	0	0.78	2	37.13	0	0	1	0	1	0	1	928	0	0	1	3	0	0	161	0	0	5	18.7	50
2005-2006	2	51	4754.871608	36	1	1	2	0	2.55	2	28.34	1	1	0	0	1	0	0	7215	0	0	2	2	0	0	170	0	0	5	42.4	3663.54
2005-2006	2	49	7928.227617	65	2	2	4	0	0.43	1	25.28	0	0	0	1	1	0	1	1801	0	0	3	1	0	0	169	0	0	2	27.2	38.45
2005-2006	2	57	1078.865306	60	2	2	1	0	0.99	1	22.22	1	0	1	1	1	0	1	1883	0	0	2	2	0	0	174	0	0	3	33.8	411.97
2005-2006	1	49	6744.964564	50	1	1	2	0	1.29	3	26.34	1	1	1	0	1	0	2	2940	0	0	1	3	1	0	154	0	0	2	4	720
2005-2006	1	48	3097.604321	78	2	1	3	0	1.41	2	21.3	0	1	0	0	1	0	0	1633	0	0	2	2	0	0	160	0	0	5	20.5	864.48
2005-2006	2	54	19206.29114	31	1	2	3	0	3.5	3	23.87	1	0	0	0	0	0	0	4013	0	0	2	2	0	0	156	0	0	8	16.8	1501.3
2005-2006	1	55	4143.671501	25	1	1	1	0	0.77	2	27.29	1	0	0	0	1	0	0	2577	1	0	1	3	0	0	172	0	0	3	18.2	1710.65
2005-2006	1	54	14498.5843	24	1	2	3	0	1.99	3	21.3	1	1	0	0	0	0	2	2248	0	0	2	2	0	0	165	0	0	4	13.9	320.16
2005-2006	2	44	12132.01356	69	2	1	3	0	2.68	2	24.84	1	1	0	0	1	0	1	2577	0	0	2	2	0	0	174	0	1	6	14.5	2306.1
2005-2006	2	57	3604.200894	46	1	2	1	0	0.51	1	35.64	1	1	1	1	1	0	0	1682	0	0	2	2	0	0	173	0	0	3	28.2	348.01
2005-2006	2	51	17366.59632	38	1	2	3	1	5	3	21.2	1	0	1	0	1	0	2	924	0	0	1	3	0	0	171	0	0	7	4.7	533.13
2005-2006	1	57	13778.73937	55	1	2	4	0	1.24	2	32.08	1	0	0	0	1	0	1	1653	0	0	1	3	0	0	164	0	0	4	14.3	384.73
2005-2006	1	56	4555.717126	56	1	1	1	0	3.73	1	29.51	1	1	1	1	1	0	0	1900	1	0	2	2	0	0	173	0	0	4	11.5	959.3
2005-2006	1	49	4061.499769	66	2	2	2	1	1.25	2	32.32	0	0	1	0	1	0	1	1667	0	0	2	2	1	0	90	0	0	4	19.2	571
2005-2006	2	54	5276.134679	34	1	1	2	1	5	3	29.82	1	0	0	0	1	0	1	2008	0	0	1	3	0	0	159	0	0	7	24.4	1825.01
2005-2006	1	54	14450.31514	29	1	2	3	0	4.82	3	17.79	0	0	0	0	0	0	2	2253	0	0	3	1	0	0	165	0	0	8	26.7	232.5
2005-2006	1	44	4327.785216	48	1	1	2	0	1.24	2	33.99	1	0	1	0	1	0	2	2266	0	0	1	3	0	0	175	0	0	5	10	1878.9
2005-2006	2	45	5512.297568	45	1	2	3	1	1.14	3	36.89	1	1	0	0	1	0	2	3564	0	0	3	1	0	0	159	0	0	4	27	1026.25
2005-2006	2	49	5386.414857	49	1	1	2	0	1.94	2	24.63	1	0	1	0	1	0	0	3331	0	0	2	2	0	0	168	0	0	4	23.6	1216.29
2005-2006	1	58	15364.17406	37	1	2	3	0	5	3	32.48	1	0	0	0	0	0	0	1895	0	0	2	2	0	0	166	0	0	8	23.5	518
2005-2006	1	47	12606.41908	76	2	2	3	1	1.67	3	25.37	1	1	0	0	1	1	1	1875	0	0	2	2	0	0	178	0	0	5	14.6	286.28
2005-2006	1	54	5418.238263	36	1	2	1	0	1.04	2	32.48	1	1	0	0	1	0	0	1500	0	0	2	2	0	0	164	0	0	2	10.5	741.77
2005-2006	2	49	6166.050302	55	1	1	4	1	1.2	1	25.19	1	1	0	0	0	0	0	1901	0	0	2	2	0	0	168	0	0	1	16.8	770
2005-2006	2	55	4666.235812	25	1	2	1	0	1.68	3	22.22	1	1	0	0	0	0	2	1393	0	0	1	3	0	0	168	0	0	3	12.7	374.38
2005-2006	1	57	8823.392676	80	2	2	3	1	5	3	27.02	0	0	1	0	1	0	2	871	0	0	2	2	0	0	163	0	0	6	12	198.45
2005-2006	1	53	6254.963364	46	1	2	2	1	2.73	3	28.55	1	0	1	0	1	0	2	1718	0	0	1	3	0	0	158	0	0	6	12	749.36
2005-2006	1	55	6298.213543	35	1	2	2	1	0.72	3	25.87	1	1	0	0	0	0	1	1774	0	0	1	3	0	0	172	0	0	2	7.2	1142.1
2005-2006	2	50	18694.09335	32	1	2	3	0	4.5	3	24.16	1	0	0	0	1	0	2	693	0	0	3	1	0	0	156	0	0	8	6.5	381.6
2005-2006	1	55	8432.425685	71	2	1	3	0	5	3	29.78	1	1	1	0	1	0	0	3072	0	0	3	1	1	0	161	0	0	8	24.3	294.21
2005-2006	2	57	5278.82411	46	1	1	2	0	1.16	2	28.26	1	1	1	0	0	0	0	6439	0	0	3	1	1	1	146	0	0	2	37.1	2727.19
2005-2006	1	47	18965.51005	46	1	1	3	0	1.22	3	27.36	1	1	1	0	1	0	2	4030	0	0	2	2	0	0	177	0	0	5	20.6	967.26
2005-2006	2	54	17440.1949	54	1	1	5	1	3.57	3	43.64	1	0	1	0	1	0	1	2037	0	0	1	3	0	0	160	0	0	6	8.5	1033.24
2005-2006	2	44	9356.096649	50	1	2	3	1	1.18	2	36.13	1	0	1	0	1	0	1	2757	1	0	2	2	0	0	174	0	0	2	15.9	2638.25
2005-2006	2	57	5057.742564	47	1	2	2	0	1.16	2	40.96	1	1	0	0	1	0	0	3720	0	0	2	2	0	0	173	0	0	4	28.2	3436.91
2005-2006	2	47	20183.89968	52	1	1	3	0	5	2	32.19	1	0	1	1	1	0	0	2236	1	0	1	3	0	0	171	0	0	5	9.6	1492.36
2005-2006	1	51	14973.45379	49	1	1	3	0	5	3	22.82	1	0	0	0	1	0	2	2852	0	0	2	2	0	0	161	0	0	8	29	2292.73
2005-2006	2	49	9965.354338	23	1	1	4	0	1.71	1	22.61	1	1	0	0	1	0	1	2077	0	0	2	2	0	0	166	0	0	2	26.1	67.5
2005-2006	1	55	12803.01071	60	2	2	3	0	2.34	3	30.03	1	0	1	0	1	0	2	1100	0	0	3	1	0	0	172	0	0	7	7.4	1227.95
2005-2006	2	48	19291.19903	36	1	2	5	0	3.5	3	20.96	0	0	0	0	0	0	2	1963	0	0	2	2	0	0	175	0	0	7	15.5	NA
2005-2006	1	54	11156.57802	72	2	2	3	0	1.64	3	32.04	0	0	1	1	1	0	1	1343	0	1	1	6	0	0	164	0	0	6	10.7	601
2005-2006	2	52	5275.464349	32	1	2	2	0	1.81	2	27.88	1	0	0	0	0	0	1	713	0	0	2	2	0	0	167	0	0	2	3.9	118
2005-2006	2	46	2310.566836	80	2	1	3	1	1.43	2	30.85	1	1	1	0	1	0	0	1895	0	0	1	3	0	0	178	0	0	5	8.9	294.36
2005-2006	2	52	2405.767342	60	2	2	2	1	1.84	1	28.82	0	0	1	0	0	0	1	535	0	0	1	3	0	0	167	0	0	2	5.1	245.13
2005-2006	2	51	1149.402235	23	1	2	2	0	2.65	3	23.5	1	0	0	0	1	0	1	3201	0	0	3	1	0	0	170	0	0	5	11.5	1683.12
2005-2006	2	47	17734.77501	31	1	1	3	0	3.12	2	31.49	1	0	0	0	0	0	1	2945	0	0	1	3	0	0	169	0	0	7	14.9	2267.4
2005-2006	1	57	5559.254335	20	1	2	4	1	1.16	2	24.84	1	0	0	0	0	0	2	1232	0	0	1	3	0	0	164	0	0	4	6.8	NA
2005-2006	2	46	20487.42551	53	1	2	3	0	5	2	37.12	1	1	0	1	1	0	1	1917	0	0	2	2	0	0	177	0	0	7	11	343
2005-2006	1	46	21669.49755	46	1	2	3	0	2.48	3	26.36	1	0	0	0	1	0	1	2390	1	0	3	1	0	0	169	1	0	5	8.2	374
2005-2006	2	48	2355.779211	76	2	1	2	1	1.97	1	33.07	0	0	1	0	1	1	0	1011	0	0	1	3	1	1	98	0	0	4	0.3	772.1
2005-2006	2	47	9716.819068	73	2	1	3	0	3.03	3	27.25	1	0	1	0	0	0	1	1374	0	0	2	2	1	0	85	0	0	8	21.7	546
2005-2006	2	53	10901.76567	70	2	2	3	1	2.2	2	29.65	1	1	1	0	1	0	0	1708	0	0	2	2	0	0	167	0	0	5	9.1	533.06
2005-2006	2	55	5028.000401	48	1	1	1	0	3.03	3	24.28	1	0	1	0	1	0	1	3335	0	0	1	3	0	0	168	0	1	8	11.7	1533.36
2005-2006	2	54	19444.61562	51	1	2	3	1	3.48	3	26.88	1	0	0	0	1	0	1	978	0	0	1	3	0	0	160	0	0	7	10.2	722.2
2005-2006	1	45	5051.894121	21	1	1	4	1	0.37	3	18.54	1	1	0	0	1	0	2	3382	0	0	1	3	0	0	162	0	0	3	21.1	666.9
2005-2006	2	44	7507.306455	33	1	1	3	0	1.3	2	24.62	1	1	0	0	1	0	1	2223	0	0	2	2	0	0	175	0	0	4	7.6	1686.31
2005-2006	2	56	4827.866724	81	2	1	3	0	2.27	3	33.01	1	1	0	0	0	0	1	2173	0	1	2	5	1	0	147	0	0	7	19.4	379.6
2005-2006	1	46	9348.344445	71	2	1	3	0	4.37	2	26.82	1	1	0	0	1	0	0	2601	0	1	1	6	1	0	98	0	0	6	9.2	10
2005-2006	2	58	643.35212	66	2	1	1	0	0.62	1	27.39	1	1	1	0	1	0	1	2051	0	0	2	2	1	1	97	0	0	5	16.3	2165.6
2005-2006	1	55	6207.708112	85	2	2	3	1	2.57	3	29.89	0	0	1	0	0	0	2	1510	0	0	3	1	1	0	141	0	0	6	8.8	1288.8
2005-2006	2	44	13126.50923	29	1	2	3	0	3.49	2	34.65	1	0	0	0	0	0	1	1388	0	0	2	2	0	0	174	0	0	7	9	526.8
2005-2006	1	44	5485.965127	81	2	2	3	1	1.95	2	27.34	1	0	1	0	1	1	1	1579	0	0	3	1	1	0	141	0	0	5	14.3	365.49
2005-2006	1	48	12642.67069	23	1	2	3	1	0.77	3	38.42	1	0	0	0	1	0	1	1372	0	0	1	3	0	0	159	0	0	4	6.9	982.4
2005-2006	2	52	4783.357575	41	1	2	2	1	5	3	34.34	1	0	1	0	0	0	2	791	0	0	1	3	0	0	165	0	0	7	2.5	57.3
2005-2006	2	45	3477.696409	46	1	1	2	1	0	3	27.83	1	0	1	1	1	0	2	1293	0	0	2	2	0	0	158	0	0	6	12.3	816.5
2005-2006	2	54	1546.352023	62	2	2	1	0	0.86	1	27.98	0	0	1	1	1	0	1	1370	0	0	2	2	0	0	159	0	0	2	28.3	NA
2005-2006	1	47	14282.21961	25	1	2	3	1	2.18	2	33.48	1	1	0	0	1	0	2	3027	0	0	1	3	0	0	178	0	0	2	20.9	1864.88
2005-2006	1	51	4221.961599	36	1	1	2	0	5	3	25.97	1	0	0	0	1	0	2	2193	0	0	2	2	0	0	163	0	0	NA	17.5	1036
2005-2006	1	44	6903.716415	42	1	2	3	1	1.95	3	28.63	0	0	1	0	0	0	1	1452	0	0	2	2	0	0	174	0	0	6	7.8	1266
2005-2006	2	47	21655.95427	44	1	1	3	0	5	3	26.01	1	1	0	0	1	0	1	1422	0	0	3	1	0	0	170	0	1	8	5.9	108.25
2005-2006	1	53	18940.76286	29	1	1	3	0	3.11	3	28.04	1	1	0	0	1	0	1	2784	0	1	2	5	0	0	158	0	0	8	14.2	3510.82
2005-2006	2	44	6812.627833	85	2	2	3	1	2.41	3	31.72	1	0	0	0	1	0	0	1368	0	1	1	6	1	1	92	0	0	5	10.7	314
2005-2006	1	51	1593.010159	69	2	1	2	0	5	3	22.48	1	1	1	0	0	0	1	2390	0	0	2	2	0	0	157	0	0	7	33.9	929.32
2005-2006	2	45	3668.443105	33	1	2	2	1	3.85	2	23.71	1	1	0	0	0	0	0	1394	1	0	1	3	0	0	158	0	0	5	16.9	1114.4
2005-2006	1	49	13881.99279	28	1	2	3	1	1.15	2	37.2	1	1	0	0	1	0	0	1296	0	0	1	3	0	0	161	0	0	0	5.7	1126.8
2005-2006	2	58	3598.862093	81	2	1	3	1	2.58	2	26.8	1	1	1	0	1	1	1	1614	0	0	1	3	1	1	58	0	0	4	23	333.38
2005-2006	2	47	17780.19771	45	1	1	3	0	3.36	2	39.59	1	0	1	1	1	0	1	2230	1	0	1	3	0	0	170	0	0	4	8.6	2610
2005-2006	1	45	4998.053496	33	1	1	2	1	0.8	2	28.38	1	1	0	0	0	0	1	2243	0	0	2	2	0	0	172	0	0	0	6.4	2201.25
2005-2006	2	54	17763.16147	54	1	1	3	0	3.79	3	19.86	1	1	1	0	0	0	2	2558	0	0	2	2	1	1	3	0	0	7	32.3	1670.46
2005-2006	1	48	3693.407249	30	1	2	1	0	2.57	3	35.37	1	0	0	0	1	0	2	1842	0	0	2	2	0	0	158	0	0	6	5.5	262.89
2005-2006	1	57	16970.45781	61	2	2	5	0	5	2	23.67	1	0	1	1	1	0	1	2114	0	0	3	1	0	0	164	0	0	5	20	653.73
2005-2006	2	52	4737.183657	48	1	2	2	0	1.84	3	27.12	0	0	0	0	1	0	0	1195	0	0	1	3	0	0	167	0	0	4	1.9	925.2
2005-2006	2	50	10674.26194	72	2	2	3	1	2.55	2	18.56	1	0	0	0	0	0	1	1325	0	0	2	2	1	0	97	0	0	3	14.5	451.5
2005-2006	2	49	16709.09235	56	1	1	3	0	3.79	2	33.5	1	1	0	0	1	0	2	1127	0	1	2	5	0	0	166	0	0	7	18.8	224.7
2005-2006	2	58	4089.968701	40	1	1	1	0	4.97	3	30	1	1	0	0	1	0	1	1506	0	0	2	2	0	0	175	0	0	8	15.2	606
2005-2006	2	56	14037.41995	42	1	1	3	1	5	3	34.2	1	0	0	0	1	0	1	2151	0	0	3	1	0	0	171	0	0	7	9.2	717.35
2005-2006	2	50	6313.501428	50	1	1	3	1	0.71	3	41.05	1	1	1	1	1	0	0	1443	1	1	1	6	1	1	22	0	0	4	9.3	1894.4
2005-2006	1	51	4080.958613	52	1	2	2	1	3.1	1	34.4	1	1	1	0	1	0	0	2247	1	1	2	5	0	0	162	0	0	4	11.9	1178.02
2005-2006	2	44	10024.9381	71	2	2	3	1	1.53	2	27.13	0	0	1	1	1	1	0	850	0	0	2	2	1	0	6	0	0	2	6.6	251.6
2005-2006	2	45	8070.75193	37	1	2	5	1	5	3	22.58	1	0	0	0	1	0	0	3482	0	0	1	3	0	0	157	0	0	7	15.4	1934.91
2005-2006	2	51	1910.084679	61	2	2	1	0	0.65	1	27.7	0	0	1	1	1	0	0	907	1	1	2	5	0	0	169	0	0	1	6.9	6.2
2005-2006	1	57	5565.142917	24	1	1	1	0	3.11	3	30.72	1	0	0	0	0	0	2	3223	0	0	2	2	0	0	164	0	0	8	29.6	40
2005-2006	1	49	6496.155817	20	1	2	5	1	0.31	3	48.47	1	0	0	0	1	0	1	1690	0	0	1	3	0	0	162	0	0	5	6.9	556.94
2005-2006	1	50	5894.983402	48	1	1	2	0	3.98	3	32.11	1	0	0	0	1	0	1	3546	0	0	1	3	0	0	161	0	0	8	13.8	803.4
2005-2006	2	48	15527.89042	36	1	1	3	0	3.25	3	27.83	1	1	0	0	0	0	1	2818	0	0	2	2	0	0	174	0	0	8	22.9	1706.2
2005-2006	1	57	1764.19363	67	2	2	1	0	1.95	2	27.56	1	0	1	1	1	0	1	1348	0	0	3	1	0	0	174	0	0	5	11.7	614.35
2005-2006	2	45	3455.535901	47	1	1	2	0	4	2	43.83	1	0	0	0	0	0	0	1262	0	1	1	6	0	0	158	0	0	7	5.7	988
2005-2006	1	47	7020.344917	67	2	1	3	1	0.89	3	24.13	1	1	0	0	0	0	0	5132	0	0	3	1	1	0	122	0	0	NA	36.2	1232.63
2005-2006	2	52	15486.46041	51	1	2	3	0	5	3	24.96	1	0	1	0	1	0	2	2242	0	0	2	2	0	0	166	0	0	8	23.4	1452.25
2005-2006	1	57	6747.393487	30	1	2	1	1	0.44	2	34.78	1	1	0	0	1	0	0	1024	0	0	1	3	0	0	164	0	0	3	18	678.83
2005-2006	1	55	18384.40423	34	1	2	3	0	3.9	3	24.22	1	1	0	0	0	0	1	1414	0	0	1	3	0	0	172	0	0	7	9.9	355
2005-2006	2	54	5242.514198	37	1	1	2	0	3.42	3	27.43	1	0	0	0	1	0	2	1918	0	0	3	1	0	0	159	0	0	6	13	1238.82
2005-2006	2	51	5350.830264	45	1	2	2	1	1.81	3	27.02	1	0	1	0	1	0	2	1834	0	0	2	2	1	0	68	0	0	6	18.9	210.2
2005-2006	1	52	5661.62925	21	1	2	2	1	0.94	3	21.24	1	0	0	0	1	0	2	3270	0	0	1	3	0	0	180	0	0	4	18.1	2064.12
2005-2006	2	47	8900.450847	74	2	2	3	0	1.19	1	24.16	1	0	0	0	1	1	0	1072	0	0	3	1	1	1	128	0	0	6	6.1	877.35
2005-2006	1	49	13881.99279	24	1	2	3	1	0.23	2	23.15	1	1	0	0	1	0	0	2117	1	0	2	2	0	0	161	0	0	1	7.8	1453.93
2005-2006	1	48	5345.788554	27	1	2	2	0	1.55	2	36.17	0	0	0	1	1	0	2	2677	0	0	1	3	0	0	160	0	0	6	17.5	1978.7
2005-2006	1	51	12358.73984	39	1	1	4	1	2.93	2	30.01	1	1	0	1	1	0	0	2326	0	0	1	3	0	0	162	0	0	2	8.8	3089.3
2005-2006	2	46	8685.46005	79	2	1	3	0	1.59	1	28.87	1	0	1	1	1	0	0	1909	0	0	1	3	1	0	144	0	0	5	32.7	1450.84
2005-2006	1	52	4922.692075	23	1	1	2	1	2.1	2	21.39	1	0	0	0	1	0	2	647	0	0	1	3	0	0	177	0	0	2	10.4	NA
2005-2006	1	49	6491.189612	54	1	1	2	1	1	1	21.31	0	0	1	0	1	0	1	2455	0	0	3	1	0	0	162	0	0	2	14.2	925.4
2005-2006	2	52	18744.29303	45	1	2	3	0	1.37	3	28.91	1	0	0	0	1	0	0	1826	0	0	2	2	0	0	166	0	0	6	11	1635.2
2005-2006	2	54	11570.98728	20	1	2	3	1	0.46	2	25.5	1	0	0	0	0	0	2	1784	0	0	1	3	0	0	159	0	0	3	8.8	1471.09
2005-2006	2	50	13823.54739	28	1	2	3	0	2.27	2	26.11	1	1	0	0	0	0	0	4022	0	0	2	2	0	0	156	0	0	5	14.6	2725.62
2005-2006	1	46	21778.74199	52	1	2	3	1	3.35	3	32	1	0	0	0	1	0	1	1808	0	0	2	2	0	0	169	0	0	6	14.4	766.4
2005-2006	2	50	5316.931521	48	1	1	2	0	2.83	3	25.13	1	1	0	0	0	0	2	2522	0	0	2	2	0	0	156	0	0	6	14	944.33
2005-2006	1	46	3715.601099	80	2	2	2	1	4.7	3	22.26	1	0	1	0	1	0	2	1744	0	0	2	2	0	0	169	0	0	6	20	346.6
2005-2006	1	47	12606.41908	72	2	2	3	1	2.09	2	24.88	1	1	0	0	0	0	1	2282	0	0	2	2	0	0	178	0	0	4	25.2	798.2
2005-2006	2	47	13165.13928	76	2	2	5	1	2.29	1	21.06	1	1	1	0	1	0	0	864	0	0	2	2	1	0	152	0	0	5	14.1	57
2005-2006	1	54	8944.874919	60	2	2	3	1	2.34	3	24.67	0	0	0	0	0	0	0	1161	0	0	2	2	0	0	165	0	0	NA	16.5	7
2005-2006	1	44	11381.29176	29	1	2	3	0	5	3	20.98	1	1	0	0	1	0	2	1073	0	0	3	1	0	0	176	0	0	8	11.2	996.28
2005-2006	2	56	3258.301417	28	1	1	1	0	0.85	2	27.3	1	1	0	0	0	0	0	3314	0	0	2	2	0	0	171	0	0	2	37.2	619
2005-2006	2	44	8373.395438	76	2	1	3	0	1.36	2	32.79	1	1	1	0	1	0	0	672	0	0	2	2	0	0	176	0	0	4	4.5	31.9
2005-2006	1	52	3879.925051	35	1	2	1	0	1.61	2	26.47	1	0	0	0	1	0	2	1754	0	0	2	2	0	0	179	0	0	3	25.8	432.1
2005-2006	2	46	18375.5082	55	1	1	3	0	5	3	30.45	1	1	0	0	1	0	2	2454	0	0	1	3	0	0	177	0	0	8	10	360
2005-2006	1	47	18315.44302	21	1	1	3	1	2.61	2	20.98	1	1	0	0	1	0	1	4573	0	0	3	1	0	0	179	0	0	4	7.8	6498.8
2005-2006	2	44	14072.41795	34	1	1	3	0	4.25	2	29.77	1	1	0	0	1	0	1	1271	0	0	1	3	0	0	175	0	0	7	14.8	28
2005-2006	1	57	5275.400738	41	1	1	1	0	0.96	1	30.22	1	1	0	0	1	0	0	2267	0	0	1	3	0	0	163	0	0	4	27.7	2219.41
2005-2006	1	46	7375.974421	81	2	2	3	0	5	3	20.19	0	0	1	1	1	0	1	1064	0	0	3	1	1	1	98	0	0	7	15	177.6
2005-2006	1	54	5613.481755	30	1	1	1	1	4.18	2	26.04	1	0	0	0	0	0	0	5695	0	0	2	2	0	0	163	0	0	3	15.1	2336.58
2005-2006	2	47	18310.69348	31	1	2	3	0	0.97	3	24.02	1	1	0	0	1	0	2	2157	0	0	2	2	0	0	170	0	0	5	12.6	1147.6
2005-2006	2	57	4026.491124	48	1	1	1	1	4.55	3	26.64	1	1	0	0	1	0	2	1803	0	0	3	1	0	0	173	0	0	7	22.2	963.05
2005-2006	2	44	14911.29856	30	1	1	3	0	1.63	2	21.01	1	1	0	0	0	0	0	2972	0	0	2	2	0	0	174	0	0	2	13.9	1571.6
2005-2006	2	47	16435.57745	63	2	2	3	0	4.82	2	19.18	1	1	1	0	0	0	0	2032	0	0	3	1	1	0	114	0	0	6	11.7	1299.18
2005-2006	2	49	3870.729646	85	2	2	2	1	0.78	3	22.02	0	1	0	0	0	0	0	515	0	0	1	3	1	0	27	0	0	3	5.4	227.25
2005-2006	2	48	8431.428931	73	2	1	3	1	1.33	3	24.07	1	1	1	1	1	1	2	2187	0	1	3	4	1	0	111	0	1	4	19.8	563.08
2005-2006	2	56	3418.624568	26	1	1	1	0	0.8	1	26.17	1	0	0	0	0	0	0	1654	0	0	2	2	0	0	171	0	0	4	14.8	1080.29
2005-2006	2	52	13890.06053	57	1	1	3	0	5	3	23.86	1	1	0	0	1	0	2	2558	0	0	2	2	0	0	165	0	0	8	22.7	147
2005-2006	1	53	16296.462	38	1	1	3	0	5	3	36.95	1	0	0	0	1	0	2	2907	0	0	3	1	0	0	159	0	0	8	17.7	1366.35
2005-2006	1	58	6990.207169	72	2	1	3	0	3.59	3	35	1	0	1	0	1	1	0	1373	0	1	2	5	1	0	16	0	0	7	14.7	360
2005-2006	1	46	15083.45059	65	2	2	3	0	1.56	3	31.49	1	1	1	0	1	0	1	2206	0	0	2	2	0	0	168	0	1	6	9.8	710.4
2005-2006	2	51	4721.427939	22	1	1	2	1	0.61	3	20.03	1	1	0	0	0	0	1	7261	0	0	2	2	0	0	170	0	0	2	46.8	1012
2005-2006	1	56	2149.565908	71	2	2	1	1	2.33	1	24.36	0	0	0	1	0	0	0	1193	0	0	2	2	1	0	113	0	0	3	13.8	178.8
2005-2006	2	52	9380.889456	28	1	1	4	1	1.75	1	33.54	1	0	0	0	1	0	1	1237	0	0	2	2	0	0	167	0	0	1	18.8	184
2005-2006	2	50	1964.518675	64	2	1	2	0	3.26	2	37.98	1	1	1	0	1	0	1	3215	0	0	2	2	0	0	156	0	0	7	29.3	1897.93
2005-2006	1	54	15890.83147	30	1	1	3	0	4.82	3	24.72	0	0	0	0	0	0	2	3204	0	0	2	2	0	0	164	0	0	8	26.1	868.25
2005-2006	2	49	6401.053067	83	2	2	3	0	5	3	18.22	1	1	0	0	0	1	1	1235	0	0	3	1	1	0	67	0	0	8	25.6	140.46
2005-2006	1	46	17611.64346	49	1	2	3	1	2.73	2	41.63	1	0	0	0	1	0	1	2599	0	0	2	2	0	0	169	0	0	5	10.2	1261.31
2005-2006	2	54	1990.765655	67	2	1	2	1	0.94	2	34.35	1	0	1	1	1	0	2	3724	0	0	3	1	0	0	161	0	0	2	34.3	198
2005-2006	1	49	8012.40009	66	2	1	3	1	1.03	2	24.62	1	1	0	0	1	0	0	4572	0	0	2	2	1	0	177	0	0	3	26.1	68
2005-2006	2	45	12067.29937	42	1	1	4	0	1.5	3	29.1	1	0	1	0	0	0	2	4266	0	0	2	2	0	0	160	0	0	5	15.8	1613.22
2005-2006	2	54	15496.15901	34	1	1	3	0	5	3	26.76	1	1	0	0	1	0	1	4830	0	0	2	2	0	0	160	0	0	8	7.6	869.38
2005-2006	2	56	10288.16175	63	2	1	3	0	3.98	3	25.53	1	1	1	0	0	0	2	3289	0	0	2	2	1	1	136	0	0	7	51.7	1549.67
2005-2006	1	49	6475.084878	42	1	2	5	1	1.4	3	35.01	1	0	0	1	0	0	0	1951	0	0	2	2	0	0	160	0	0	6	8.1	144.25
2005-2006	1	44	10862.38808	63	2	1	3	0	5	3	24.06	1	0	1	0	1	0	1	1835	0	1	2	5	0	0	176	0	0	8	6.9	1701.8
2005-2006	1	46	7211.285736	64	2	1	3	0	1.06	3	37.82	1	1	1	1	1	0	0	1644	0	0	1	3	0	0	169	0	0	7	11	855
2005-2006	1	55	17239.88065	21	1	1	3	1	1.04	3	21.58	1	0	0	0	0	0	1	2348	0	0	3	1	0	0	172	0	0	5	13.2	1010.4
2005-2006	2	52	4783.357575	50	1	2	2	1	5	3	19.68	1	1	0	0	0	0	0	1723	0	0	1	3	0	0	167	0	0	4	19.7	434.85
2005-2006	2	44	12954.72427	66	2	2	3	0	2.27	2	27.5	1	0	1	0	1	0	1	1799	0	0	3	1	0	0	174	0	0	5	10.1	231.5
2005-2006	1	44	3645.730571	84	2	1	3	0	5	3	22.14	1	1	1	0	1	0	0	1817	0	0	2	2	1	1	70	0	0	8	10.6	903.69
2005-2006	2	45	1632.741311	71	2	1	2	1	2.04	2	31.32	1	1	1	1	0	0	1	1389	0	0	2	2	0	0	158	0	0	3	14.1	10.5
2005-2006	2	46	13877.69307	66	2	2	3	0	1.89	2	28.94	1	0	1	0	1	1	1	1606	0	0	2	2	0	0	176	0	0	6	16.5	137
2005-2006	2	45	3440.044881	25	1	1	4	1	1.28	3	26.74	1	0	0	0	0	0	2	1554	0	0	1	3	0	0	159	0	0	3	9.1	244.56
2005-2006	1	48	3715.601099	78	2	2	2	1	1.04	2	23.59	1	0	1	1	0	1	0	1465	0	0	2	2	1	1	76	0	0	4	10.8	807.43
2005-2006	1	51	4165.552308	20	1	1	2	0	3.32	2	30.29	1	1	0	0	0	0	2	3145	0	0	2	2	0	0	164	0	0	7	9.1	2015.96
2005-2006	1	51	4300.859811	41	1	1	2	1	2.09	3	34.71	1	0	0	0	0	0	0	1149	1	0	2	2	0	0	162	0	0	3	4.6	387.7
2005-2006	2	47	5302.992252	80	2	1	3	0	2.58	3	27.95	1	0	0	0	1	0	1	1550	0	0	1	3	1	1	162	0	0	7	12.2	9.36
2005-2006	2	46	1368.925252	26	1	2	3	0	3.41	3	26.32	1	0	0	0	1	0	1	2852	1	0	2	2	0	0	176	0	0	8	12.4	692
2005-2006	1	47	5203.425941	53	1	2	2	1	1.07	3	40.65	1	1	1	0	1	1	2	763	0	0	1	3	0	0	179	0	0	4	3.1	660.2
2005-2006	1	48	4740.450394	30	1	2	1	0	1.55	2	27.15	1	0	0	0	0	0	0	2587	0	0	2	2	0	0	158	0	0	2	27.9	904
2005-2006	1	54	3881.273689	23	1	2	1	1	0.84	3	17.71	0	0	0	0	0	0	2	2459	0	0	2	2	0	0	165	0	0	5	27.1	157.61
2005-2006	2	48	18107.76608	23	1	1	3	1	2.45	3	22.61	1	1	0	0	0	0	2	1342	0	0	1	3	0	0	174	0	0	3	7.1	890.3
2005-2006	2	56	5250.411741	28	1	1	2	1	0.56	2	23.87	1	1	0	0	0	0	1	2222	0	0	2	2	0	0	171	0	0	2	7.9	1856.84
2005-2006	2	56	14037.41995	45	1	1	3	1	5	3	25.63	1	1	0	0	0	0	1	1769	0	0	2	2	0	0	173	0	0	6	15.7	244
2005-2006	1	44	15113.33736	40	1	1	3	1	5	3	29.57	1	0	1	1	1	0	1	924	0	0	2	2	0	0	178	0	0	7	17.4	241.5
2005-2006	2	46	6786.34564	85	2	2	3	1	2.04	1	26.17	1	0	1	0	1	0	0	1980	0	0	2	2	1	0	135	0	0	4	13.9	561.4
2005-2006	1	52	4989.35444	36	1	1	2	0	2.03	2	25.28	1	1	0	0	1	0	1	4041	0	0	2	2	0	0	180	0	0	2	25	2956.75
2005-2006	1	48	20139.85754	43	1	1	3	1	2.96	2	23.26	1	1	0	0	0	0	0	3119	0	0	1	3	0	0	160	0	0	1	13.5	4087
2005-2006	2	49	4238.433127	27	1	1	1	1	0.76	1	25.02	1	1	0	0	0	0	2	2173	0	0	2	2	0	0	167	0	0	2	28.2	983
2005-2006	1	48	4553.781089	35	1	2	1	0	5	3	24.61	1	0	1	1	0	0	2	2286	0	0	3	1	0	0	159	0	0	8	25.7	1662.8
2005-2006	2	46	13569.82662	69	2	1	3	0	3.79	3	28.09	1	0	1	0	1	0	0	1744	0	0	2	2	0	0	177	0	0	7	14.5	989.75
2005-2006	2	55	2816.548036	76	2	2	1	1	1.07	1	22.71	0	0	1	0	1	0	0	632	0	0	3	1	1	1	137	0	0	2	5.3	368.4
2005-2006	2	44	16833.36613	24	1	1	3	0	1.86	2	26.53	1	1	0	0	1	0	1	1496	0	0	1	3	0	0	174	0	0	4	11.8	714.07
2005-2006	2	46	20078.33458	39	1	2	3	0	4.22	2	24.71	1	1	0	0	1	0	2	2982	0	0	2	2	1	0	129	0	0	6	18.1	1620.7
2005-2006	1	50	21463.53871	54	1	2	3	0	5	3	33.85	0	0	0	0	1	0	1	2507	0	0	2	2	0	0	158	0	0	7	17.6	1420.4
2005-2006	2	45	3873.893957	22	1	2	2	1	2.12	3	19.42	1	1	0	0	1	0	0	1252	0	0	2	2	0	0	159	0	0	2	0.8	2655.4
2005-2006	1	46	17356.31372	30	1	1	3	1	2.93	3	22.98	1	1	1	0	1	0	2	2545	1	0	3	1	0	0	169	0	0	6	19.1	1361.38
2005-2006	2	57	5510.821024	38	1	1	1	0	5	2	32.89	1	1	0	0	1	0	0	2837	1	0	3	1	0	0	172	0	0	7	14.9	4305.05
2005-2006	1	56	4555.717126	43	1	1	1	0	4.28	2	33.99	1	1	0	0	1	0	0	2520	0	0	2	2	0	0	175	0	0	5	45.7	2356.2
2005-2006	1	49	6491.189612	58	1	1	2	0	3.9	3	28.14	0	0	1	1	1	0	1	1038	0	0	2	2	0	0	161	0	0	8	9.9	194.75
2005-2006	1	49	6574.659042	25	1	1	2	0	1.74	2	46.57	1	0	1	0	1	0	2	3511	0	0	1	3	0	0	162	0	0	3	18.3	2076.12
2005-2006	1	47	6943.469612	85	2	2	3	1	1.31	3	23.96	0	0	1	0	1	0	0	1124	0	0	2	2	1	1	66	0	0	5	7	298
2005-2006	1	46	8150.308521	43	1	1	5	1	1.17	2	29.67	1	1	0	0	1	0	0	1576	0	0	1	3	0	0	167	0	0	3	9.2	720
2005-2006	1	49	4039.777188	71	2	1	3	1	0.52	2	24.54	1	1	1	1	1	0	0	1309	0	0	2	2	1	1	57	0	0	5	21.7	359.6
2005-2006	2	46	18375.5082	50	1	1	3	0	5	3	29.27	1	1	0	0	1	0	2	1973	0	0	1	3	0	0	177	0	0	8	12.9	1110
2005-2006	1	58	13427.88271	44	1	2	4	0	2.21	2	24.41	1	1	0	0	1	0	1	2296	1	1	2	5	0	0	165	0	0	4	12.3	1168.2
2005-2006	1	50	8005.607709	40	1	1	3	0	1.31	2	31.22	1	0	0	0	1	0	1	7281	1	1	1	6	0	0	157	0	0	3	36.4	5992.5
2005-2006	1	57	9531.574282	85	2	2	3	1	1.25	3	21.82	0	0	1	0	1	0	0	1679	0	0	3	1	1	0	60	0	0	4	22.8	522.6
2005-2006	2	55	24914.2684	53	1	2	3	1	5	3	57.41	1	1	1	0	1	0	0	2718	0	0	2	2	0	0	168	0	0	7	21.6	NA
2005-2006	1	57	9588.964956	25	1	2	2	0	1.78	2	26.07	1	0	0	0	1	0	1	1958	0	0	1	3	0	0	163	0	0	4	10.2	1220.38
2005-2006	2	52	5170.893495	54	1	2	2	1	3.73	3	31.85	1	0	0	0	0	0	1	1245	0	0	1	3	0	0	167	0	0	7	9.4	93
2005-2006	2	54	2409.885081	70	2	2	1	1	1.94	2	24.38	1	0	1	0	1	0	0	972	0	0	1	3	1	0	95	0	0	5	5.2	647.55
2005-2006	2	45	2810.362434	24	1	1	1	0	0.75	2	28.5	1	1	0	0	0	0	2	5442	0	0	1	3	0	0	160	0	0	2	23.5	865.25
2005-2006	1	52	6054.87466	80	2	2	3	1	0.91	2	34.6	0	0	1	0	1	0	0	831	0	0	2	2	1	0	95	0	0	5	5.5	750.34
2005-2006	1	46	12815.97696	23	1	2	3	0	1.09	2	19.58	1	1	1	0	1	0	0	1335	1	0	3	1	0	0	169	0	0	3	5.7	243
2005-2006	2	47	17170.75878	20	1	1	3	1	5	3	28.48	1	0	0	0	0	0	1	1801	0	0	2	2	0	0	169	0	0	5	9.4	895.38
2005-2006	2	45	4323.07927	84	2	2	4	0	0.98	1	18.83	0	0	1	0	0	0	0	752	0	0	1	3	1	1	122	0	0	4	4.3	122.8
2005-2006	1	46	9013.042168	62	2	2	3	1	0.67	2	30.95	1	0	0	1	1	1	1	2517	0	1	1	6	1	0	163	0	0	2	22.5	2160.15
2005-2006	1	50	14453.06446	66	2	2	3	1	1.16	2	33.15	0	1	0	0	1	0	0	845	0	0	1	3	0	0	157	0	0	3	5.4	439
2005-2006	2	50	18356.43437	47	1	1	3	1	2.65	3	30.9	1	1	1	0	1	0	0	1807	0	0	3	1	0	0	157	0	0	3	9.1	1980.99
2005-2006	1	55	4616.017272	85	2	1	3	0	3.9	2	22.59	1	0	1	0	1	0	0	1582	0	0	3	1	1	0	135	0	0	7	11.8	699.53
2005-2006	2	46	10535.86489	22	1	2	3	1	4.75	3	19.99	1	1	0	0	0	0	2	1954	0	0	3	1	0	0	176	0	0	5	11.1	787.97
2005-2006	1	58	14919.04458	40	1	1	3	0	5	2	24.95	1	0	0	0	0	1	1	1456	0	0	3	1	0	0	166	0	0	7	13.9	NA
2005-2006	1	56	1407.132239	63	2	2	1	1	0.94	1	27.15	0	0	0	0	1	0	1	1936	0	0	3	1	0	0	175	0	0	2	17.5	130.91
2005-2006	1	50	5812.851452	33	1	2	1	0	0.57	1	45.63	0	0	0	0	1	0	0	1050	0	0	2	2	0	0	158	0	0	1	15.8	62.5
2005-2006	2	55	24691.10713	38	1	2	3	1	4.17	2	21.83	1	1	0	0	0	0	2	2651	0	0	3	1	0	0	167	0	0	5	12.3	1362.6
2005-2006	1	46	14425.12886	68	2	1	3	0	2.5	3	32.32	1	1	1	0	1	0	2	1206	0	0	2	2	0	0	169	0	0	6	14.5	741.2
2005-2006	1	54	20129.74982	44	1	2	3	1	3.13	3	21.67	1	0	0	0	0	0	2	4499	0	0	2	2	0	0	164	0	0	5	63.4	445
2005-2006	1	58	1103.337347	67	2	2	1	0	0.82	2	24.19	1	0	0	1	1	1	0	1272	0	0	1	3	1	0	61	0	0	2	11.4	930.8
2005-2006	1	57	1767.22312	67	2	2	1	0	0.75	2	29.2	0	1	0	1	1	0	0	1358	0	1	3	4	0	0	163	0	0	6	19.5	1579.4
2005-2006	1	50	7263.869251	85	2	2	3	1	1.95	1	23.13	1	0	1	0	1	0	0	1451	0	0	2	2	1	0	22	0	0	5	7.4	483.08
2005-2006	2	48	8075.660454	39	1	1	5	0	1.2	3	23.42	1	0	1	0	1	0	2	1767	0	0	1	3	0	0	175	0	0	5	4.7	950.4
2005-2006	2	58	4130.451133	49	1	2	1	1	5	3	22.09	1	1	0	0	1	0	2	2039	0	0	3	1	0	0	175	0	0	7	26.8	1016.73
2005-2006	1	47	7002.869883	85	2	2	3	1	1.25	2	23.43	0	0	0	0	1	0	0	1330	0	0	2	2	1	0	134	0	0	4	11.2	743.75
2005-2006	2	44	13559.57765	25	1	2	3	0	1.63	2	36.29	1	0	0	0	1	0	0	1504	0	0	3	1	0	0	174	0	0	5	10	410.17
2005-2006	2	44	17430.83005	48	1	1	3	0	4.22	3	38.99	1	0	0	0	1	0	1	1528	1	1	3	4	0	0	163	0	0	6	6.2	1792
2005-2006	2	45	3449.515943	58	1	1	2	1	3.85	2	37	1	0	1	1	1	0	0	1790	0	0	2	2	0	0	158	0	0	6	10.4	692
2005-2006	2	49	13089.79155	64	2	2	3	0	3.03	3	32.07	1	1	1	0	1	0	0	904	0	0	2	2	0	0	166	0	0	8	5.7	57.89
2005-2006	1	45	9175.806701	73	2	1	3	0	1.79	2	23.39	1	0	1	1	1	0	0	2107	0	0	2	2	1	0	161	0	0	6	15.1	3448.4
2005-2006	2	51	5360.16832	51	1	2	2	1	4.1	3	49.03	1	0	1	1	1	0	1	2342	0	0	1	3	0	0	171	0	0	7	13.6	508.79
2005-2006	1	57	2253.238429	81	2	2	1	1	1.46	2	32.26	1	1	1	0	1	0	1	865	0	0	2	2	0	0	164	0	0	4	11.6	594.9
2005-2006	2	46	3688.181399	72	2	1	3	0	0.98	2	28.53	1	0	1	0	0	1	1	1308	0	0	2	2	1	0	158	0	0	4	9.3	457
2005-2006	1	55	6260.814061	83	2	2	3	1	3.13	3	27.73	1	1	0	1	1	0	1	1766	0	0	2	2	1	0	94	0	0	7	14.6	141.71
2005-2006	1	45	13434.33103	20	1	2	3	0	3.12	3	32.56	1	1	0	0	1	0	1	2317	0	0	2	2	0	0	162	0	0	7	3.4	2817.5
2005-2006	1	55	8293.946072	62	2	2	3	1	1.04	3	18.73	1	1	0	0	1	0	1	1380	0	0	2	2	1	0	16	0	0	2	7.9	699
2005-2006	1	44	10875.25407	63	2	2	3	0	5	2	23.05	1	0	1	0	1	0	2	1703	0	0	3	1	0	0	177	0	0	7	16.8	348.92
2005-2006	1	51	4273.453958	41	1	1	2	0	5	3	31.88	1	0	0	0	1	0	2	2994	0	0	2	2	0	0	164	0	0	8	15.5	1889.98
2005-2006	1	46	10682.26585	58	1	2	3	1	0.33	3	20.62	1	1	0	0	1	0	2	1992	0	0	3	1	1	0	113	0	0	4	14.3	1314.19
2005-2006	2	52	5309.296141	37	1	2	2	0	3.03	2	22.58	0	0	0	0	0	0	1	626	0	0	2	2	0	0	166	0	0	6	7.1	NA
2005-2006	1	58	16315.25654	20	1	1	3	1	4.97	2	20.44	1	1	0	0	0	0	2	3377	0	0	3	1	0	0	165	0	0	5	26.9	2592.69
2005-2006	1	50	20586.25104	46	1	1	3	0	3.63	3	26.36	1	0	0	0	1	0	1	2861	0	0	1	3	0	0	158	0	0	7	24.4	1376.35
2005-2006	1	47	15758.44244	31	1	1	3	0	3.9	3	31.12	1	0	0	0	1	0	2	4884	0	0	2	2	0	0	178	0	0	6	26.7	741.54
2005-2006	1	57	2153.856961	65	2	1	1	0	0.78	1	35.48	1	1	1	1	1	0	1	2788	0	0	3	1	0	0	163	0	0	3	26.4	1029
2005-2006	1	45	7657.776061	38	1	1	3	0	2.33	2	30.12	1	1	1	0	0	0	2	1749	0	0	3	1	0	0	161	0	0	5	6.2	534.6
2005-2006	2	55	4759.380147	56	1	2	1	0	2.35	1	30.6	0	0	0	1	1	0	0	1238	0	0	2	2	0	0	168	0	0	4	22.3	460.34
2005-2006	2	44	7292.05868	42	1	1	3	1	1.9	2	30.25	1	1	0	0	1	0	2	2343	0	0	1	3	0	0	173	0	0	2	17.7	1264.2
2005-2006	2	45	3873.169913	53	1	2	2	1	5	2	32.28	1	1	1	0	1	0	0	2686	0	0	3	1	0	0	159	0	0	6	25.8	615.05
2005-2006	2	45	11603.39663	48	1	1	4	0	0.65	2	28.34	1	1	1	0	1	0	0	1440	0	1	1	6	0	0	160	NA	0	3	14.3	341.2
2005-2006	1	46	13999.67521	73	2	2	3	0	1.43	3	39.93	0	0	1	1	1	0	0	629	0	0	2	2	0	0	170	0	0	5	4.8	418.58
2005-2006	1	54	8628.500885	71	2	1	3	0	2.34	3	28.36	0	0	1	0	1	0	1	1836	0	0	2	2	1	1	125	0	0	6	17.4	785.8
2005-2006	2	50	7877.26242	70	2	2	3	0	1.21	2	29.52	1	0	1	1	1	0	2	1048	0	0	2	2	0	0	157	0	0	6	18	370.2
2005-2006	2	47	9916.365028	21	1	1	3	1	1.29	3	24.89	1	0	0	0	1	0	2	1525	0	0	1	3	0	0	171	0	0	3	7	936.2
2005-2006	1	55	18664.88475	42	1	2	3	0	5	1	33.67	1	1	1	0	1	0	2	2414	0	0	2	2	0	0	171	0	0	7	19.3	1571.88
2005-2006	1	45	5091.454982	51	1	1	2	0	1.72	3	23.99	1	1	0	0	1	0	1	2115	0	1	1	6	0	0	161	0	0	4	8.2	1266.88
2005-2006	2	49	9137.58605	54	1	2	3	1	0.46	2	35.12	1	1	1	1	1	0	0	1364	0	0	1	3	1	0	92	0	0	1	8.8	509.4
2005-2006	2	50	10249.90226	70	2	2	3	0	5	3	24.2	1	1	1	0	1	0	2	2413	0	0	3	1	1	1	135	0	0	8	21.7	493.2
2005-2006	2	46	11213.03329	71	2	2	3	0	3.18	1	26.49	1	0	1	0	1	0	2	1625	0	0	2	2	0	0	178	0	0	7	27.2	538.2
2005-2006	2	47	22054.30655	35	1	2	3	0	5	3	21.97	1	0	0	0	0	0	2	900	0	0	2	2	0	0	171	0	0	8	10.4	395
2005-2006	1	48	4791.556359	46	1	1	2	0	1.77	2	22.1	1	1	1	0	1	0	2	2955	0	0	2	2	0	0	159	0	0	3	17.1	2428
2005-2006	2	44	13273.98657	23	1	2	3	0	3.79	3	20.35	1	0	0	0	1	0	0	2047	0	0	1	3	0	0	163	0	0	8	10.5	810.2
2005-2006	1	55	3699.624193	51	1	2	1	0	5	3	22.25	1	0	1	0	1	0	2	1528	0	0	2	2	0	0	171	0	0	8	8.5	613.86
2005-2006	1	56	4693.68625	40	1	1	1	0	3.12	1	30.75	1	1	1	0	1	0	0	1926	0	0	1	3	0	0	174	0	0	7	14.2	929.83
2005-2006	1	47	17611.34313	20	1	1	3	1	2.62	3	27.14	1	1	0	0	0	0	2	2589	0	0	2	2	0	0	177	0	0	4	19.4	1702.44
2005-2006	1	56	5941.437778	29	1	2	2	0	2.08	3	30.24	1	0	0	0	1	0	0	2907	0	0	1	3	0	0	175	0	0	5	14.7	725.47
2005-2006	2	57	1401.73203	66	2	2	1	1	2.04	2	30.16	1	0	1	0	1	0	2	2152	0	0	2	2	0	0	172	0	0	3	20.2	117
2005-2006	1	45	18590.04944	45	1	2	3	0	3.1	2	31.92	1	1	0	0	1	0	0	2138	0	0	1	3	0	0	162	0	0	7	11.6	688.1
2005-2006	1	54	18531.00784	28	1	1	3	1	3.43	2	20.7	1	0	0	0	1	0	2	3865	0	0	3	1	0	0	165	0	0	5	13.7	2090.3
2005-2006	1	53	4126.82252	41	1	1	1	0	3.1	3	29.19	1	1	0	0	1	0	1	3541	0	0	2	2	0	0	158	0	0	7	22.2	1601.35
2005-2006	1	52	15554.92363	77	2	2	3	0	1.87	2	28.44	0	0	1	0	1	1	0	2335	1	0	2	2	1	1	143	0	1	6	11.4	1366.3
2005-2006	1	52	6744.964564	48	1	1	2	0	5	2	24.49	1	1	0	0	0	0	0	2319	0	0	2	2	0	0	178	0	0	7	15.5	1032.55
2005-2006	2	47	22642.33881	40	1	2	3	0	0	2	25.6	1	1	1	0	1	0	0	1952	0	0	2	2	0	0	171	0	0	4	8.8	2261.8
2005-2006	1	47	11570.79484	70	2	2	3	1	5	3	30.81	1	1	1	1	0	0	1	1555	1	0	2	2	1	1	143	0	0	7	14.5	706.18
2005-2006	2	51	6916.624382	36	1	2	2	0	1.24	2	22.96	1	1	0	0	0	0	0	4173	0	0	2	2	0	0	170	0	0	3	26.2	1660.88
2005-2006	1	57	25067.80548	41	1	2	3	1	1.66	3	21.79	1	1	0	0	1	0	0	2135	0	0	1	3	0	0	163	0	0	3	15.4	1920
2005-2006	1	47	11570.79484	77	2	2	3	1	3.45	3	29.63	1	1	1	0	1	1	0	1937	0	0	2	2	0	0	178	0	0	7	22.8	390.73
2005-2006	1	44	12515.86471	30	1	1	3	1	3.73	2	40.76	1	1	1	0	0	0	0	2656	0	0	2	2	1	0	70	0	0	5	13.7	3494.16
2005-2006	1	44	4355.539498	40	1	1	2	0	3.13	3	41.13	1	0	0	0	1	0	1	1442	0	0	2	2	0	0	175	0	0	6	11.7	813.75
2005-2006	1	49	1593.010159	66	2	1	2	0	3.11	2	18.59	1	1	1	0	0	0	2	2157	0	0	1	3	0	0	162	0	0	6	7.5	1146
2005-2006	2	53	6978.233715	32	1	1	1	0	3.63	3	32.72	1	0	0	0	1	0	2	1381	0	0	2	2	0	0	164	0	0	8	14.9	1054.53
2005-2006	1	56	6593.547779	33	1	1	1	0	1.28	2	26.21	1	1	1	0	1	0	0	2653	0	0	2	2	0	0	174	0	0	4	11.1	3018.4
2005-2006	1	55	18550.56474	58	1	2	3	0	4.68	2	21.53	1	0	0	0	1	0	1	1863	0	0	2	2	0	0	173	0	0	7	17.7	939.76
2005-2006	1	50	9496.402341	22	1	2	2	1	0.88	2	28.16	1	1	0	0	1	0	1	1397	0	0	3	1	0	0	161	0	0	2	4.7	547
2005-2006	2	44	6015.822943	80	2	2	3	1	1.16	2	25.7	0	1	1	0	1	0	1	782	0	0	2	2	1	1	41	0	0	4	9.4	40
2005-2006	1	52	4954.261522	20	1	1	2	1	2.09	3	36.4	0	0	0	0	0	0	1	2822	0	1	2	5	0	0	178	0	0	3	10.9	1935.7
2005-2006	2	52	14952.87369	46	1	1	3	0	5	3	28.93	1	1	0	0	0	0	2	2734	0	0	3	1	0	0	166	0	0	8	38.6	1152.66
2005-2006	2	51	4843.728615	59	1	1	2	0	5	3	27.11	1	0	1	0	1	0	0	1524	0	0	2	2	0	0	169	0	0	8	27.1	69.77
2005-2006	1	58	15009.02259	23	1	2	3	1	4.08	3	22.66	1	1	0	0	0	0	0	1048	0	0	1	3	0	0	163	0	0	4	3.7	17
2005-2006	1	51	1698.2327	68	2	1	2	0	2.18	2	24.56	1	1	0	0	0	0	0	3326	0	0	1	3	0	0	163	0	0	5	18.8	1074.66
2005-2006	1	44	4819.928343	43	1	2	2	1	0.93	3	27.5	1	1	1	0	1	0	2	1864	0	1	3	4	0	0	178	0	0	4	13.6	485.4
2005-2006	2	57	3604.200894	42	1	2	1	0	3.85	3	31.77	1	1	0	0	1	0	2	2085	0	0	3	1	0	0	174	0	0	7	25	603.25
2005-2006	1	46	21912.95602	47	1	2	3	0	5	2	21.25	1	1	0	0	1	0	2	1384	0	0	1	3	0	0	169	0	0	6	5.8	1388.62
2005-2006	1	54	19939.85154	50	1	2	3	0	5	2	24.77	1	0	0	0	1	0	2	968	1	0	1	3	0	0	164	0	0	6	10	194.44
2005-2006	2	48	4878.624497	80	2	1	3	1	5	3	23.18	0	0	0	1	1	1	0	2120	0	0	3	1	1	0	132	0	0	7	20.4	463.35
2005-2006	2	53	4782.778324	78	2	2	1	1	0.61	1	33.42	1	1	0	1	1	0	0	1187	0	0	3	1	1	0	62	0	0	3	5	1106.4
2005-2006	2	57	3994.974864	49	1	1	1	0	0.51	1	23.7	1	1	0	1	0	0	0	1107	0	0	2	2	0	0	173	0	0	4	20.7	225.58
2005-2006	1	47	8528.128511	72	2	1	3	0	5	3	28.88	1	0	1	0	0	0	1	2607	0	0	1	3	0	0	178	0	0	7	10.4	1104.17
2005-2006	2	54	4377.641981	21	1	1	1	0	3.06	2	33.07	1	1	0	1	1	0	2	2948	0	0	3	1	0	0	159	0	0	4	22.4	1158.56
2005-2006	1	51	4273.453958	51	1	1	2	0	3.87	2	40.64	1	0	0	0	1	0	2	3191	0	0	3	1	0	0	162	0	0	7	7.3	3086.01
2005-2006	1	50	20586.25104	43	1	1	3	0	4.55	3	26.74	1	1	1	0	1	0	1	2099	0	0	2	2	0	0	160	0	0	8	16.8	1688.5
2005-2006	2	46	14366.76262	65	2	1	3	0	0.23	2	26.08	1	1	1	0	1	0	0	1342	1	0	1	3	0	0	176	0	0	5	7.7	478.4
2005-2006	2	53	10314.63222	76	2	1	3	0	2.5	2	28.26	1	1	1	0	1	0	1	816	0	0	2	2	1	1	76	0	0	6	6.6	260.61
2005-2006	2	51	4843.728615	45	1	1	2	0	5	3	36.31	1	1	1	0	1	0	2	1442	0	0	1	3	0	0	170	0	0	7	21.6	720
2005-2006	1	51	15559.57637	50	1	2	3	0	5	3	21.57	1	0	0	0	0	0	2	1885	0	0	3	1	0	0	162	0	0	8	15.6	1432.45
2005-2006	2	58	2495.718293	74	2	1	2	1	1.81	2	28.08	1	1	1	0	1	0	1	1968	0	0	2	2	1	1	165	0	0	4	26.7	NA
2005-2006	2	44	4263.020141	85	2	1	3	1	1.28	2	30.51	1	1	1	1	1	0	0	1576	0	0	1	3	1	0	10	0	0	5	11.6	607.06
2005-2006	1	48	13232.22831	22	1	2	5	1	1.86	2	29.58	1	0	0	0	1	0	2	2175	0	0	3	1	0	0	159	0	0	3	35.1	1426.18
2005-2006	1	53	18859.04149	42	1	1	3	0	2.2	3	34.84	1	1	0	0	1	0	2	4275	0	0	2	2	0	0	157	0	0	7	24.1	2251.25
2005-2006	1	55	1176.667875	72	2	1	1	0	2.96	2	29.46	1	1	1	1	1	0	1	993	0	0	2	2	0	0	172	0	0	6	10.3	194.12
2005-2006	2	44	5116.885394	53	1	1	2	1	1.53	2	17.1	1	1	0	0	1	0	0	1229	0	0	1	3	0	0	175	0	0	2	3	537
2005-2006	2	47	9327.030604	30	1	1	3	1	0.56	3	63.87	1	0	0	0	1	0	1	3674	1	1	3	4	0	0	170	0	0	3	13.9	3175.42
2005-2006	2	48	4823.107913	81	2	1	3	1	3.57	3	28	1	1	0	1	1	0	0	2622	0	0	2	2	1	1	41	0	0	7	22.4	440.4
2005-2006	2	54	14091.42004	25	1	2	3	0	3.41	3	26.68	1	0	0	0	0	0	2	2799	0	0	2	2	0	0	159	0	0	7	19.8	1813.35
2005-2006	2	49	4238.433127	28	1	1	1	0	0.63	1	27.66	1	1	0	0	0	0	1	2884	0	0	3	1	0	0	169	0	0	2	15.3	4660
2005-2006	2	50	7292.05868	43	1	1	3	0	3.25	2	32.8	1	1	0	0	1	0	0	5251	0	0	3	1	0	0	156	0	0	4	15.8	6954.93
2005-2006	1	53	16296.462	39	1	1	3	1	5	2	24.38	1	0	0	0	0	0	2	2028	0	0	2	2	0	0	159	0	0	5	15.1	830.65
2005-2006	1	44	4245.565247	27	1	1	2	1	4.36	3	21.49	1	0	0	0	0	0	2	2156	0	0	3	1	0	0	177	0	0	7	12.4	659.12
2005-2006	2	52	14903.09209	42	1	1	5	0	5	3	30.92	1	1	1	0	1	0	1	3014	0	0	1	3	0	0	167	0	0	7	16.7	1450.6
2005-2006	2	47	9659.508374	72	2	1	3	0	3.41	2	28.67	1	1	1	0	1	0	1	2410	0	0	2	2	0	0	171	0	0	6	15.2	1311.49
2005-2006	1	46	19533.71115	56	1	1	3	0	3.74	3	33.18	1	0	1	0	0	0	0	2411	0	0	2	2	0	0	169	0	0	7	13.9	917.5
2005-2006	2	56	14189.1148	66	2	2	3	0	4.09	2	26.39	1	1	0	0	0	0	0	1887	0	0	3	1	0	0	172	0	1	7	13.7	146.26
2005-2006	1	47	17676.3373	51	1	1	3	0	2.18	2	26.78	1	0	1	1	0	0	0	2166	0	0	2	2	0	0	178	0	0	4	8.1	1167.17
2005-2006	1	57	5642.769277	85	2	2	1	1	1.03	1	19.07	1	0	1	1	0	0	0	1243	1	0	2	2	1	0	2	0	0	4	15.7	362.58
2005-2006	2	54	9505.646832	51	1	2	3	0	0.94	3	34.9	1	1	1	0	1	0	2	1685	0	0	2	2	0	0	160	0	0	4	21	2782.4
2005-2006	1	55	3311.429604	24	1	2	1	0	1.37	2	22.14	0	1	0	0	1	0	2	890	0	0	2	2	0	0	172	0	0	3	12.1	611.91
2005-2006	1	52	3945.716088	76	2	2	2	1	0.7	2	20.31	1	1	1	1	0	0	0	1906	0	0	1	3	1	1	46	0	0	2	16.2	731.5
2005-2006	2	50	6316.027638	60	2	1	3	0	1.89	1	42.46	1	1	1	1	1	0	0	1514	0	1	2	5	0	0	156	0	0	4	11.2	710.4
2005-2006	1	57	11325.1386	73	2	1	3	0	5	3	27.58	0	0	0	0	1	0	1	1531	0	0	2	2	0	0	163	0	0	8	14.1	1393.55
2005-2006	1	55	3927.936447	49	1	1	1	1	0.46	1	26.55	1	1	0	0	1	0	0	2024	0	0	2	2	0	0	172	0	0	1	12.1	2250.02
2005-2006	2	46	20078.33458	34	1	2	3	0	1.98	2	38.18	1	1	0	1	1	0	0	1916	0	0	2	2	0	0	177	0	0	6	20.4	546.5
2005-2006	2	50	18152.48975	41	1	1	3	0	3.75	2	38.86	1	1	1	0	1	0	2	3026	0	0	1	3	0	0	156	0	0	7	14	1812.6
2005-2006	1	57	6465.559076	50	1	2	1	0	3.41	1	38.1	0	0	1	0	1	0	1	2304	0	0	3	1	0	0	163	0	0	5	23.5	748.98
2005-2006	2	52	3009.728326	64	2	2	2	1	2.5	2	32.59	1	1	1	1	1	0	0	527	0	0	1	3	0	0	166	0	0	4	9.8	1068.4
2005-2006	2	50	4521.693133	85	2	1	3	1	4.08	3	20.89	1	0	0	0	0	0	1	2044	0	1	2	5	1	1	74	0	0	7	12.4	270.48
2005-2006	2	50	8236.356119	72	2	1	3	0	3.79	3	29.65	1	1	1	0	0	1	0	2698	0	0	2	2	1	0	148	0	0	8	16.3	844.79
2005-2006	2	48	5304.598843	38	1	1	2	0	2.12	2	20.48	1	1	0	0	0	0	1	3042	0	0	1	3	0	0	174	0	0	5	6.4	2321.6
2005-2006	2	56	5287.602405	30	1	1	2	0	0.56	2	31.29	1	0	1	0	0	0	2	5106	0	0	2	2	0	0	170	0	0	4	32	1837.75
2005-2006	2	55	7003.373066	30	1	1	1	1	0.7	1	20.21	1	0	0	0	1	0	1	2956	0	0	2	2	0	0	169	0	0	1	13.9	1535.05
2005-2006	2	47	22253.63609	50	1	2	3	0	5	2	28.8	1	0	0	0	1	0	2	1720	0	0	3	1	0	0	171	0	0	7	6.5	945.18
2005-2006	1	44	10875.25407	62	2	2	3	0	5	3	26.12	1	1	0	0	0	0	1	1478	0	0	3	1	0	0	176	0	0	8	22.7	1905.29
2005-2006	2	44	4902.187376	21	1	2	5	1	4.5	2	31.06	1	0	0	0	0	0	2	1366	0	0	2	2	0	0	174	0	0	5	9.1	233.56
2005-2006	2	45	1350.831997	62	2	1	2	1	3.2	2	24.11	1	1	1	0	1	0	0	1604	0	0	1	3	1	1	8	0	0	4	9.3	370
2005-2006	2	49	15794.20647	54	1	2	4	0	1.14	1	29.52	1	0	1	1	1	1	2	1449	0	0	2	2	0	0	169	0	1	4	13.8	4.9
2005-2006	1	49	23328.1748	51	1	2	3	0	2.98	2	41.75	1	1	1	0	0	0	1	1947	0	0	3	1	0	0	161	0	0	5	10.1	800
2005-2006	2	48	18168.25243	25	1	1	3	0	2.65	3	21.65	1	1	0	0	0	0	2	1963	0	0	2	2	0	0	174	0	0	5	29.8	522
2005-2006	1	53	1114.471503	60	2	2	1	0	0.39	1	28.65	1	0	0	0	1	0	0	1313	0	1	1	6	0	0	157	0	0	4	18.6	473.98
2005-2006	2	45	3868.374112	42	1	2	2	1	3.56	2	32.36	0	0	0	0	0	0	0	1948	0	0	2	2	0	0	158	0	0	5	11.4	331.75
2005-2006	1	51	5273.521995	37	1	2	2	1	3.11	2	38.81	1	0	0	0	1	0	1	2474	0	0	1	3	0	0	162	0	0	6	24.6	1064.8
2005-2006	2	54	9140.221605	59	1	2	3	1	1.33	2	33.1	1	1	1	0	1	0	1	633	0	0	1	3	1	0	77	0	0	3	3.1	648.8
2005-2006	2	44	12132.01356	63	2	1	3	0	4.17	3	31.1	1	1	0	0	1	0	0	2826	0	0	2	2	0	0	173	0	0	8	19	566.9
2005-2006	2	52	13949.79616	43	1	2	4	0	5	3	27.27	1	1	0	0	1	0	1	2021	0	0	2	2	0	0	166	0	0	8	9.3	2169.07
2005-2006	1	49	15736.35177	66	2	1	3	1	4.39	2	25.85	1	0	1	0	1	1	1	2349	0	0	2	2	0	0	162	0	0	5	20.1	2134.2
2005-2006	2	54	2468.762316	74	2	2	1	1	1.57	1	25.09	0	0	1	1	1	0	1	788	0	0	1	3	0	0	159	0	0	NA	6.1	818.5
2005-2006	1	45	12264.26986	61	2	1	3	0	1.95	3	31.78	1	1	1	1	1	0	0	1797	0	0	2	2	0	0	161	0	0	7	20.9	1466.8
2005-2006	2	54	19444.61562	59	1	2	3	0	5	2	27.29	1	0	1	0	1	0	0	2057	0	0	3	1	0	0	161	0	0	7	18.4	1042.5
2005-2006	2	47	14634.38411	66	2	1	3	0	4.82	2	29.21	1	1	1	0	1	0	2	2107	0	0	3	1	0	0	171	0	0	7	25.4	558.4
2005-2006	2	49	18629.48666	54	1	2	3	1	5	3	22.48	1	0	1	0	1	0	2	1715	0	0	1	3	0	0	168	0	0	7	12.2	549.1
2005-2006	2	49	18629.48666	59	1	2	3	1	5	3	27.03	1	0	1	0	1	0	1	1471	0	0	2	2	0	0	168	0	0	6	5.7	706.7
2005-2006	1	44	10875.25407	67	2	2	3	0	5	3	23.38	1	0	1	0	1	1	1	1926	0	0	3	1	0	0	178	0	0	7	10.7	472.1
2005-2006	2	55	19789.03245	30	1	1	3	0	2.31	2	32.88	1	0	1	0	1	0	2	8149	0	0	3	1	1	0	76	0	0	5	34.1	2756.55
2005-2006	2	46	14490.04004	69	2	2	3	0	2.27	1	23.76	1	1	1	0	1	0	1	1534	0	0	2	2	1	0	155	0	0	5	7.6	565.3
2005-2006	1	50	17048.16923	33	1	1	3	0	2.21	2	30.83	1	1	0	0	1	0	1	2121	0	0	2	2	0	0	156	0	0	4	9.6	894.69
2005-2006	1	57	4536.179615	40	1	2	1	0	3.98	3	22.75	1	0	0	0	1	0	2	2338	0	0	2	2	0	0	164	0	0	7	49.1	755.78
2005-2006	2	56	13511.13751	20	1	1	3	1	1.02	3	23.31	1	0	0	0	1	0	2	2254	0	0	3	1	0	0	171	0	0	5	9.3	958
2005-2006	1	46	15607.59771	25	1	2	3	1	2.94	3	26.74	1	0	0	0	0	0	2	1368	0	0	3	1	0	0	168	0	0	4	10.7	113
2005-2006	2	44	18224.76879	45	1	2	3	1	5	3	25.14	1	1	0	0	1	0	2	1423	0	0	1	3	0	0	174	0	0	6	8.1	950.4
2005-2006	2	58	5450.016317	43	1	2	2	1	2.54	3	27.28	1	0	0	0	0	0	2	1808	0	0	3	1	0	0	176	0	0	6	13.7	1004.22
2005-2006	2	52	6562.864224	49	1	1	4	0	3.5	2	25.35	1	1	0	0	1	0	0	2897	0	0	2	2	0	0	166	0	0	4	20.2	1692.46
2005-2006	1	56	16359.31004	22	1	2	3	1	2.72	3	22.88	1	0	0	0	1	0	2	0	1	0	1	3	0	0	175	0	0	5	0	NA
2005-2006	1	57	6041.742615	27	1	2	1	1	1.31	3	22.71	1	1	0	0	0	0	0	2093	0	0	3	1	0	0	163	0	0	3	11.7	51
2005-2006	2	47	7621.48711	82	2	2	3	1	2.55	2	24.56	0	0	0	0	1	0	1	1292	0	0	2	2	0	0	171	0	0	5	9.7	200
2005-2006	1	46	10682.26585	50	1	2	3	1	5	3	34.34	1	0	0	0	1	0	1	2886	0	0	2	2	0	0	169	0	0	7	22.3	435
2005-2006	1	55	3851.279765	55	1	2	1	1	1.24	2	31.45	1	0	1	0	1	0	0	1006	1	0	1	3	0	0	172	0	0	3	13	443.6
2005-2006	2	52	13936.45825	55	1	1	3	1	5	3	43.23	1	0	1	0	1	0	2	4604	0	1	1	6	0	0	166	0	0	6	44.7	3646.55
2005-2006	2	53	4052.999068	28	1	2	1	1	1.07	3	28.78	0	0	0	0	1	0	0	992	0	0	3	1	0	0	165	0	0	5	15.5	272.2
2005-2006	1	45	13389.60501	20	1	2	3	1	5	3	25.86	1	1	0	0	0	0	2	2332	0	0	3	1	0	0	171	0	0	7	15.8	534.63
2005-2006	2	53	4733.737985	47	1	1	1	0	0.6	1	26.56	1	0	0	0	0	0	2	2177	0	0	3	1	0	0	166	0	0	4	12.8	938.25
2005-2006	2	49	4580.784043	82	2	1	3	0	5	3	25.13	1	1	0	0	0	0	2	2123	0	0	1	3	1	1	72	0	0	8	11.5	195.96
2005-2006	1	53	16296.462	31	1	1	3	0	5	3	28.88	1	1	1	1	1	0	0	3497	0	0	1	3	0	0	163	0	0	8	38.1	1652.28
2005-2006	1	45	16571.59608	58	1	1	3	0	5	3	31.08	1	1	0	0	1	0	2	2298	0	1	3	4	0	0	163	0	0	8	26.6	240
2005-2006	2	58	11078.70175	25	1	1	3	1	0.1	3	22.28	1	1	0	0	0	0	2	3299	0	0	1	3	0	0	176	0	0	5	20.4	1899.69
2005-2006	1	55	3773.26229	58	1	1	1	0	0.78	2	31.6	1	1	0	1	1	0	0	1293	1	0	3	1	0	0	172	0	0	5	6.3	529.25
2005-2006	2	50	2970.903622	69	2	2	2	1	1.2	2	41.61	1	0	1	0	1	0	1	632	0	0	1	3	0	0	157	0	0	5	3.4	NA
2005-2006	1	55	5164.241647	37	1	1	1	0	1.24	2	32.37	1	0	0	0	1	0	1	2988	1	0	1	3	0	0	172	0	0	4	19	1309
2005-2006	1	54	12936.73959	22	1	2	5	1	4.42	3	18.1	0	0	0	0	0	0	0	1001	0	0	1	3	0	0	165	0	0	6	5	751.88
2005-2006	1	51	4790.836483	27	1	2	2	1	4.7	3	27.51	1	0	0	0	0	0	2	674	0	0	1	3	0	0	163	0	0	7	16.5	147
2005-2006	2	47	22503.6574	55	1	2	3	0	5	3	23.07	1	0	0	0	1	0	2	1196	0	0	3	1	0	0	171	0	0	8	18.9	1408.6
2005-2006	2	44	2047.167184	84	2	1	3	0	1.21	3	23.24	1	0	1	0	1	0	1	2659	0	0	2	2	0	0	173	0	0	6	20.5	819
2005-2006	1	52	5624.500893	40	1	2	2	0	3.62	3	19.14	1	0	0	0	0	0	1	1233	0	0	2	2	0	0	179	0	0	8	12.1	NA
2005-2006	2	48	5397.037962	42	1	1	2	0	0.23	2	33.07	1	1	0	0	1	0	1	2342	0	0	2	2	0	0	174	0	0	4	7.9	1841.96
2005-2006	1	55	8322.292363	70	2	1	4	0	3.7	3	24.2	1	0	0	0	1	1	2	1450	0	0	2	2	0	0	172	0	0	8	23.4	671.46
2005-2006	2	51	4837.731058	59	1	1	2	0	1.63	2	35.35	1	0	1	1	1	0	0	1721	0	1	1	6	0	0	169	0	0	5	10.2	905.12
2005-2006	1	50	21200.46913	37	1	2	3	0	5	3	16.71	1	0	0	0	0	0	2	1670	0	0	3	1	0	0	157	0	0	8	19	1546.5
2005-2006	2	46	8460.549946	72	2	2	3	0	1.22	2	27.83	1	0	0	0	1	0	2	541	0	0	2	2	0	0	177	0	0	5	7.1	358
2005-2006	1	55	18550.56474	59	1	2	3	1	2.09	3	26.89	1	1	1	0	1	0	1	1145	1	1	2	5	0	0	171	0	0	3	4.8	20
2005-2006	2	56	2407.658608	62	2	2	2	1	5	2	32.88	1	0	1	1	1	0	0	1226	0	0	2	2	0	0	172	0	0	5	13.6	2722.92
2005-2006	2	44	16428.50133	54	1	1	3	0	2.12	2	31.56	1	1	0	0	1	0	0	3129	0	0	2	2	1	0	143	0	0	5	20.2	2071.46
2005-2006	2	55	5424.72247	30	1	2	1	0	0.7	1	31.47	1	0	1	0	1	0	1	2000	0	0	1	3	0	0	169	0	0	2	13.5	374.95
2005-2006	1	44	4819.928343	56	1	2	2	1	3.9	3	23.74	1	0	0	0	0	0	0	3281	0	0	1	3	0	0	177	0	0	6	29	1469.44
2005-2006	2	48	5233.724522	21	1	1	2	0	0.21	3	24.2	0	0	0	0	0	0	2	2743	0	0	1	3	0	0	176	0	0	3	21.7	1406.85
2005-2006	1	50	17048.16923	31	1	1	3	0	3.42	3	29.91	0	0	0	0	1	0	2	3010	0	0	1	3	0	0	157	0	0	7	20.7	1210.59
2005-2006	1	54	14450.31514	24	1	2	3	1	3.03	3	23.53	0	0	0	0	1	0	2	984	0	0	1	3	0	0	164	0	0	6	5.2	724.35
2005-2006	2	47	6203.471625	80	2	2	3	1	0.75	2	29.6	1	0	0	0	1	0	0	523	0	0	1	3	1	0	10	0	0	3	0.5	222
2005-2006	2	46	8876.336688	43	1	2	3	0	1.71	3	33.58	1	1	0	0	1	0	1	4519	0	0	2	2	0	0	177	0	0	7	14	1334.4
2005-2006	1	49	6476.29532	22	1	2	2	1	2.64	3	36.26	0	0	0	0	0	0	0	1425	0	0	3	1	0	0	160	0	0	5	12.1	1279.41
2005-2006	2	49	4362.347759	38	1	2	1	1	0.3	1	33.27	1	0	0	0	1	0	0	2378	0	0	2	2	0	0	168	0	0	3	17	777.98
2005-2006	1	53	1241.11015	76	2	1	1	1	0.27	1	27.46	1	0	0	0	1	0	0	886	0	0	2	2	1	0	86	0	0	2	9.5	169.7
2005-2006	1	44	10045.87085	74	2	2	3	1	1.55	2	31.62	1	1	1	1	1	0	1	777	0	0	2	2	0	0	176	0	0	5	8.2	279.6
2005-2006	2	55	5445.680134	24	1	1	1	0	2.25	2	20.69	1	0	0	0	0	0	2	3731	0	0	2	2	0	0	169	0	0	4	20.8	1797.22
2005-2006	2	50	4039.472206	45	1	1	1	0	1	2	33.15	1	1	0	0	1	0	1	2395	0	1	2	5	0	0	156	0	0	2	10.2	1490.28
2005-2006	1	48	4872.828514	35	1	1	1	0	0.89	2	53.76	1	0	0	0	1	0	0	1777	0	0	1	3	0	0	159	0	0	3	7.2	916.88
2005-2006	1	55	2344.24014	73	2	1	2	0	5	2	26.59	1	1	0	1	1	0	0	711	1	0	2	2	1	0	65	0	0	6	7.5	3
2005-2006	2	45	1386.200558	83	2	1	4	0	0.98	2	29.24	1	1	1	1	1	0	0	1115	0	0	3	1	1	1	122	0	0	5	11.3	184.2
2005-2006	2	56	13556.26949	26	1	1	3	1	3.27	3	23.4	1	0	0	0	0	0	2	2435	0	0	3	1	0	0	171	0	0	5	14.3	1542.77
2005-2006	2	57	3267.373018	68	2	2	2	1	2.55	3	34.17	1	1	1	0	1	0	1	1975	0	0	2	2	0	0	173	0	0	6	27.6	80
2005-2006	2	46	20384.65845	48	1	2	3	0	5	3	36.8	1	0	0	0	1	0	1	2245	0	0	1	3	0	0	177	0	0	7	15.9	954.63
2005-2006	2	56	3838.520495	43	1	2	2	0	5	3	34.59	1	0	0	0	1	0	2	1583	0	0	2	2	0	0	171	0	0	8	18.5	263.88
2005-2006	2	58	6335.095359	44	1	2	2	1	1.81	3	34.89	0	0	0	0	1	0	2	2107	0	0	2	2	0	0	175	0	0	6	15.9	354.25
2005-2006	1	57	8434.241858	30	1	2	1	1	3.41	3	31.67	1	0	0	0	0	0	1	1581	0	0	1	3	0	0	163	0	0	7	23.2	821.8
2005-2006	1	45	11984.24593	61	2	1	3	0	2.18	3	30.53	1	1	1	0	0	0	2	2485	0	0	2	2	0	0	163	0	0	6	6.7	1833
2005-2006	2	50	11124.73064	32	1	2	3	1	1.12	2	28.16	0	0	0	0	0	0	0	2142	0	0	2	2	0	0	156	0	0	1	11.3	436.17
2005-2006	2	49	7980.204966	79	2	2	3	1	1.33	2	28.5	0	0	1	0	1	1	0	1104	0	0	2	2	1	0	133	0	0	4	5	132
2005-2006	2	45	3455.535901	44	1	1	2	0	1.81	2	40.65	1	1	1	0	1	0	2	1850	0	0	1	3	0	0	160	0	0	4	15	699.75
2005-2006	2	45	3662.711173	38	1	2	2	0	0.32	2	43.31	1	0	1	1	1	0	0	967	0	1	1	6	0	0	160	0	0	3	6.5	141.89
2005-2006	1	45	17228.11519	26	1	1	3	0	5	3	31.22	1	1	0	0	1	0	2	1794	0	0	3	1	0	0	162	0	0	8	5.6	1376
2005-2006	1	52	5624.500893	53	1	2	2	1	4.49	3	45.07	0	0	1	0	1	0	0	2286	0	0	1	3	0	0	179	0	0	4	6.8	421.75
2005-2006	1	56	2423.688352	65	2	1	2	0	2.04	1	31.54	1	0	1	1	1	0	0	2298	0	0	2	2	1	1	143	0	0	5	9.1	1054.31
2005-2006	2	50	18224.76879	47	1	2	3	0	2.83	3	39.04	1	0	1	0	1	0	1	1669	0	0	2	2	0	0	156	0	0	7	17.3	2.8
2005-2006	2	52	14903.09209	46	1	1	3	0	5	3	28.14	1	0	0	0	1	0	2	982	0	0	1	3	0	0	166	0	0	8	10.3	518
2005-2006	1	47	17735.38252	51	1	1	3	0	5	3	31	1	0	0	0	1	0	0	3696	0	0	3	1	0	0	178	0	0	8	24.8	3352
2005-2006	1	50	21523.91277	45	1	2	3	0	3.63	3	27.69	1	0	0	0	0	0	1	2317	1	0	2	2	0	0	158	0	0	8	16.2	1927.6
2005-2006	2	53	10349.73233	41	1	2	3	0	0.2	2	39.6	1	1	1	1	0	0	1	314	1	0	1	3	1	0	78	0	0	4	0	NA
2005-2006	1	55	3743.728109	49	1	1	1	0	0.79	2	26.64	1	1	0	0	1	0	2	1717	0	0	2	2	0	0	172	0	0	2	33.9	374.3
2005-2006	2	51	17523.55775	59	1	2	3	0	4.92	3	31.3	1	0	1	1	1	0	1	3065	0	1	2	5	0	0	171	0	0	8	23.1	1910.2
2005-2006	2	52	9380.889456	22	1	1	4	1	1.75	2	21.86	1	0	0	0	0	0	2	2627	0	0	3	1	0	0	167	0	0	1	27.6	689.25
2005-2006	2	49	16709.09235	59	1	1	3	0	4.17	3	36.46	1	1	1	0	0	0	0	1874	0	0	1	3	0	0	168	0	0	8	20.5	469
2005-2006	1	48	19316.68669	54	1	1	5	0	1.86	3	38.49	1	1	0	0	1	0	0	3553	0	1	1	6	0	0	159	0	0	7	22.3	1210.32
2005-2006	2	53	23768.33665	46	1	2	3	0	5	2	40.8	0	0	1	1	1	0	1	1479	0	0	2	2	0	0	164	0	0	6	17.7	519
2005-2006	2	51	2892.371785	60	2	2	2	1	1.22	2	26.45	1	1	0	0	1	0	0	863	0	0	2	2	1	1	162	0	0	3	4.7	436.2
2005-2006	2	47	17734.77501	32	1	1	3	0	3.61	3	24.88	1	0	0	0	1	0	1	3222	0	0	3	1	0	0	170	0	0	8	11	2664.73
2005-2006	2	44	16428.50133	58	1	1	3	0	3.06	1	37.79	1	1	0	0	1	0	1	2302	0	0	1	3	1	0	152	0	0	6	11.4	661.45
2005-2006	2	58	1409.188917	85	2	2	1	1	2.36	1	42.8	0	0	0	1	1	0	0	1474	0	0	1	3	1	1	86	0	0	2	26.5	617.27
2005-2006	1	48	4900.587839	85	2	1	3	1	1.63	1	30.59	1	1	1	0	0	0	0	1603	0	0	2	2	1	0	104	0	0	4	16.8	10.2
2005-2006	1	50	5932.788197	56	1	1	2	0	5	3	26.3	1	0	1	0	1	0	1	1940	0	0	2	2	0	0	157	0	0	8	13.7	476
2005-2006	2	47	7596.11549	81	2	2	3	1	1.12	2	21.88	1	1	1	0	1	1	0	2076	0	0	2	2	1	0	6	0	0	3	16.8	419.31
2005-2006	1	52	5082.593362	58	1	1	2	0	5	3	26.85	1	0	1	0	1	0	2	1830	0	0	1	3	0	0	179	0	0	8	19.5	947.44
2005-2006	1	47	5327.698868	24	1	1	5	1	1.95	3	29.2	1	0	1	0	0	0	2	3736	0	0	2	2	0	0	178	0	0	4	15.8	2933.36
2005-2006	2	46	7956.592105	75	2	1	3	0	5	3	32.73	1	1	1	0	0	0	1	1371	0	0	2	2	1	0	16	0	0	8	13.5	0.25
2005-2006	1	52	5660.571072	54	1	2	2	1	5	3	29.38	1	0	0	0	1	0	1	1801	0	0	3	1	0	0	179	0	0	6	15.3	579
2005-2006	2	44	7485.80958	65	2	2	3	1	0.91	2	33.29	1	0	0	0	1	0	1	918	0	0	2	2	1	0	134	0	0	3	6.8	582.71
2005-2006	2	54	1470.515852	71	2	1	1	1	1.29	2	27.66	1	0	1	0	1	0	2	858	1	0	2	2	0	0	160	0	0	4	13	611.6
2005-2006	1	55	2024.680806	62	2	1	2	1	4.91	2	29.89	1	1	0	0	1	0	2	1300	0	0	1	3	0	0	172	0	0	6	13.3	878
2005-2006	1	55	14783.65561	30	1	1	3	0	5	3	26.76	1	1	0	0	0	0	2	2073	0	0	2	2	0	0	171	0	0	7	8.9	1984.81
2005-2006	1	54	19827.25651	30	1	2	3	1	4.21	2	36.98	1	0	0	0	1	0	1	793	0	0	2	2	0	0	164	0	0	4	5	649.37
2005-2006	1	57	5733.68233	20	1	1	1	0	0.57	2	24.99	1	1	0	0	0	0	1	2254	0	0	3	1	0	0	164	0	0	4	17.8	2013.1
2005-2006	1	46	8059.756537	41	1	1	3	0	3.1	3	32.98	1	0	0	0	1	0	2	1846	0	0	1	3	0	0	168	0	0	7	12	310
2005-2006	1	51	10707.7816	60	2	1	5	0	5	2	26.27	1	0	0	0	1	0	1	1639	0	0	3	1	0	0	160	0	0	7	4.7	1397.45
2005-2006	2	47	22054.30655	35	1	2	3	0	2.14	2	25.59	1	1	0	0	1	0	1	3036	0	0	2	2	0	0	170	0	0	4	32.8	3100.4
2005-2006	2	58	15503.03736	55	1	2	3	0	2.58	3	32.08	1	1	1	0	1	0	0	1583	0	0	1	3	0	0	177	0	0	5	3.6	1683.6
2005-2006	2	56	4538.27937	54	1	2	2	0	4.17	3	21.82	1	1	1	0	1	0	0	1454	0	0	2	2	0	0	171	0	0	7	8.8	1139.8
2005-2006	1	44	6079.956249	85	2	2	3	1	4.29	1	21.06	1	0	1	1	1	1	0	1120	0	0	1	3	1	1	35	0	0	6	5.4	480.06
2005-2006	2	45	3849.208807	20	1	2	2	1	3.2	2	23.49	1	0	0	0	0	0	2	2965	0	0	1	3	0	0	159	0	0	6	16.8	954.71
2005-2006	2	56	14845.49459	49	1	2	3	1	5	3	38.39	1	1	1	0	1	1	2	2068	0	1	2	5	0	0	172	0	0	5	18.4	3931.78
2005-2006	2	47	5382.87008	84	2	1	3	1	2.55	2	19.61	1	1	0	0	1	0	1	1442	0	0	3	1	1	0	130	0	0	5	35.4	250.44
2005-2006	2	53	7094.954161	30	1	2	2	1	2.71	3	23.49	1	0	1	0	0	0	2	1294	0	0	1	3	0	0	165	1	0	6	11.5	806.76
2005-2006	2	53	14158.09452	65	2	2	3	0	5	3	24.49	1	1	1	0	1	0	1	1361	0	0	2	2	0	0	166	0	0	8	13.8	339.1
2005-2006	1	54	15890.83147	38	1	1	5	0	2.43	3	28.12	1	0	1	0	1	0	0	4217	0	0	3	1	0	0	164	0	0	5	23.8	4824.93
2005-2006	1	55	3096.32511	52	1	2	1	0	1.2	2	29.5	0	0	1	0	0	0	0	2352	0	0	2	2	0	0	172	0	0	4	31.9	50
2005-2006	2	50	2970.903622	66	2	2	2	1	2.76	3	33.29	1	0	1	1	1	0	1	1716	0	0	1	3	0	0	156	0	0	6	16.2	775.36
2005-2006	2	49	12799.40412	64	2	1	3	0	1.89	2	33.97	1	1	1	0	1	0	2	1938	0	0	2	2	0	0	168	0	0	6	8.1	1083.81
2005-2006	2	50	12634.29517	64	2	1	3	0	5	3	36.14	1	1	1	0	1	0	1	2190	0	0	2	2	1	0	84	0	0	7	16.5	879.17
2005-2006	1	52	2933.273368	72	2	1	2	1	1.99	2	21.81	1	1	0	0	0	0	0	2716	0	0	2	2	1	0	107	0	0	3	12.3	2477.71
2005-2006	1	56	4779.878992	46	1	1	1	0	2.07	1	27.77	1	0	0	0	1	0	0	2037	0	0	2	2	0	0	174	0	0	3	15.5	1072.84
2005-2006	1	44	15113.33736	45	1	1	3	0	5	3	25.52	1	1	0	0	0	0	2	2827	0	1	2	5	0	0	177	0	0	8	18.9	1149.54
2005-2006	1	44	4819.928343	51	1	2	2	1	0.63	3	57.62	1	0	1	1	1	0	0	1216	1	1	2	5	0	0	177	0	0	2	4.8	451.33
2005-2006	1	55	4673.991492	31	1	2	1	1	2.49	2	32.34	1	0	0	0	0	0	2	1238	0	0	1	3	0	0	170	0	0	3	9.5	2569
2005-2006	2	52	7063.10778	72	2	1	3	0	4.55	3	30.34	1	0	1	0	1	0	2	2344	0	0	2	2	0	0	166	0	0	7	25.3	2276.76
2005-2006	1	54	4072.249891	22	1	2	1	1	1.68	2	38.52	1	0	0	0	1	0	2	1354	0	0	1	3	0	0	164	0	0	2	12.9	806.4
2005-2006	2	44	5104.190328	40	1	2	2	1	1.2	3	50.45	0	0	0	0	1	0	0	2340	0	0	1	3	1	0	146	0	0	5	15.3	1270.31
2005-2006	1	51	4789.941059	47	1	2	2	1	5	3	27.32	1	1	0	0	1	0	1	2504	1	0	2	2	0	0	162	0	0	6	10.6	206.22
2005-2006	2	50	12132.01356	63	2	1	3	0	5	2	25.98	1	0	1	0	1	0	2	2571	0	0	2	2	0	0	155	0	0	7	28.5	480.16
2005-2006	1	44	4851.745569	26	1	2	2	1	0.86	3	34.24	1	1	0	0	1	0	1	3208	0	0	2	2	0	0	177	0	0	4	15.7	1417.61
2005-2006	2	50	6140.763425	65	2	1	3	1	2.58	3	29.5	1	1	0	0	1	0	0	2155	0	0	2	2	0	0	157	0	0	5	15.8	692.13
2005-2006	2	56	4542.97214	22	1	2	2	1	1.33	3	24.31	1	0	0	0	0	0	2	818	0	0	1	3	0	0	172	0	0	4	9	2719.4
2005-2006	1	45	22253.63609	50	1	2	3	0	1.95	2	18.22	1	0	1	0	1	0	1	2115	0	0	1	3	0	0	163	0	0	6	18.3	859.79
2005-2006	1	50	2586.424914	83	2	1	2	1	2.61	3	22.35	1	1	0	0	1	0	0	2796	0	0	2	2	1	0	124	0	0	6	26.7	404
2005-2006	2	57	3917.009876	41	1	2	1	0	3.5	3	36.33	1	1	0	0	1	0	1	1687	0	0	2	2	0	0	172	0	0	8	10.7	1658.02
2005-2006	1	46	14394.15782	33	1	2	5	0	5	3	25.36	1	0	0	0	0	0	2	1784	0	0	3	1	0	0	170	0	0	8	17	479.32
2005-2006	2	44	10024.9381	79	2	2	3	0	1.13	2	22.58	0	0	1	0	1	0	0	1159	0	0	2	2	1	0	110	0	0	5	12.1	140.25
2005-2006	1	52	18501.03496	46	1	2	3	1	5	3	18.26	1	0	0	0	0	1	1	2231	0	0	2	2	0	0	179	0	0	7	17.5	774.29
2005-2006	2	52	15581.89753	45	1	2	3	0	5	3	21.56	1	0	1	0	1	0	2	2132	0	0	2	2	0	0	166	0	0	8	12.9	766.69
2005-2006	2	54	1469.748735	63	2	1	1	0	1.83	1	27.99	1	1	1	0	1	0	0	2193	0	0	2	2	0	0	159	0	0	6	19	1014.56
2005-2006	2	57	19049.83	48	1	1	3	1	1.89	3	24.11	1	1	0	0	0	0	1	6238	0	0	3	1	0	0	172	0	0	2	50.8	1043.23
2005-2006	1	48	13368.51538	36	1	1	3	1	3.66	2	29.3	1	1	0	0	1	0	0	3200	0	0	2	2	0	0	160	0	0	5	15.2	2300.88
2005-2006	2	50	2035.092803	85	2	1	3	0	1.22	3	21.68	0	0	0	0	1	1	0	1499	0	0	1	3	1	1	78	0	0	6	19.3	425.12
2005-2006	1	46	21125.11175	47	1	2	3	0	3.1	2	32.84	1	1	1	0	0	0	0	2299	0	0	2	2	0	0	168	0	0	7	13.5	411.75
2005-2006	1	56	5042.405504	26	1	1	1	0	2.3	2	23.37	1	1	0	0	0	0	0	2019	0	0	3	1	0	0	175	0	0	5	3	2499.25
2005-2006	2	51	12699.23858	24	1	2	3	1	1.82	2	27.07	1	1	0	0	1	0	1	1802	0	0	2	2	0	0	170	0	0	2	12.1	1010.76
2005-2006	2	45	1350.831997	64	2	1	2	0	5	3	24.36	1	1	1	0	1	0	0	1288	0	0	2	2	0	0	159	0	1	8	12.4	1036.3
2005-2006	1	45	17780.19771	44	1	1	3	0	2.51	3	30.6	1	0	1	0	1	0	2	2510	0	0	2	2	0	0	163	0	0	6	9.2	1326.35
2005-2006	2	58	2617.230519	70	2	1	2	1	1.12	2	30.29	1	1	1	1	1	0	0	1910	0	0	3	1	0	0	176	0	0	3	12.9	747
2005-2006	1	55	12803.01071	64	2	2	3	0	5	3	25.62	1	0	1	0	1	0	2	1072	0	0	2	2	0	0	174	0	0	8	14.3	990.95
2005-2006	2	49	4355.539498	47	1	1	2	1	5	3	26.79	1	0	0	1	1	0	1	1325	0	0	1	3	0	0	168	0	0	7	10.5	739.17
2005-2006	1	58	3229.334302	47	1	2	1	0	2.68	1	42.89	1	0	0	0	1	0	0	1124	1	0	2	2	0	0	165	0	0	3	13.6	368
2005-2006	1	45	4878.220611	49	1	2	2	0	1.72	2	27.08	1	0	1	0	0	0	2	2402	0	0	1	3	0	0	161	0	0	4	11.4	1048
2005-2006	2	54	15444.56868	39	1	1	3	0	4.22	3	22.32	1	0	0	0	0	0	2	4241	0	0	3	1	0	0	159	0	0	8	35.3	738.65
2005-2006	1	44	14595.30847	22	1	1	3	1	2.09	2	23.52	1	1	0	0	1	0	1	707	0	0	1	3	0	0	176	0	0	3	1.4	841.35
2005-2006	2	44	6491.325748	69	2	1	3	0	1.44	2	21.05	0	1	1	0	1	0	0	4480	0	0	2	2	1	0	45	0	0	5	23.6	2046.15
2005-2006	1	54	3958.749126	58	1	2	1	0	3.73	2	24.38	1	0	0	0	1	0	2	1165	0	0	2	2	0	0	165	0	0	7	22.5	147
2005-2006	2	52	15633.94658	49	1	2	3	0	5	3	20.98	1	1	0	0	0	1	2	1783	0	0	2	2	0	0	166	0	1	8	40	1799.33
2005-2006	1	50	2197.46569	67	2	1	2	0	0.48	2	29.57	1	0	1	0	1	0	1	872	0	0	1	3	1	1	24	0	0	3	7.3	40
2005-2006	1	57	24914.2684	54	1	2	3	0	5	3	34.14	1	0	1	0	1	0	2	1037	0	0	3	1	0	0	155	0	0	8	13.6	1536.95
2005-2006	2	52	11081.64142	63	2	1	3	0	1.35	1	18.5	1	1	0	0	1	0	0	2432	0	0	3	1	0	0	166	0	0	4	26.7	214.38
2005-2006	1	52	5605.929381	41	1	2	2	1	0.31	2	23.2	0	1	0	0	1	0	0	3447	0	0	3	1	0	0	179	0	0	2	11.1	2827.44
2005-2006	2	53	13631.61544	66	2	1	3	0	5	3	32.3	1	0	1	1	1	0	1	2205	0	1	2	5	0	0	165	0	0	8	23	947.6
2005-2006	2	45	3477.696409	54	1	1	2	0	2.27	3	25.07	1	0	0	0	1	0	2	2902	0	0	1	3	0	0	160	0	0	5	7.3	2687
2005-2006	1	52	4588.695115	80	2	1	3	0	1.56	2	20.19	1	1	1	0	1	0	1	1374	0	0	1	3	1	0	98	0	0	5	10.8	753.79
2005-2006	2	54	3924.158381	42	1	1	1	0	0.51	3	46.04	1	1	1	1	1	0	0	1856	0	1	2	5	1	0	109	0	0	4	12.6	1108.8
2005-2006	1	44	1613.263156	61	2	1	2	0	5	3	26.55	1	1	0	0	1	0	0	1942	0	0	1	3	0	0	176	0	0	8	4.6	1735.4
2005-2006	2	46	4768.247572	80	2	1	3	0	2.27	1	35.44	1	1	1	1	1	0	0	690	0	0	2	2	1	0	12	0	0	6	6.6	374
2005-2006	2	46	7317.082379	85	2	2	3	1	1.43	2	33.87	1	0	1	1	1	0	0	1346	0	0	2	2	1	1	76	0	0	5	16.5	401.7
2005-2006	2	46	14847.13938	24	1	2	3	0	4.17	3	33.88	1	1	0	0	1	0	2	1247	0	0	1	3	0	0	177	0	0	7	7.1	1088.5
2005-2006	2	45	1152.893842	35	1	2	3	0	5	3	20.98	1	0	0	0	1	0	2	2370	0	0	2	2	0	0	158	0	0	8	42.7	443.7
2005-2006	1	46	21778.74199	53	1	2	3	0	3.74	3	25.13	1	0	0	0	1	1	2	2096	0	1	2	5	0	0	169	0	0	6	38.7	945.28
2005-2006	2	56	4006.308007	45	1	1	2	0	2.99	3	28.01	1	1	1	0	0	0	2	1837	0	0	3	1	0	0	171	0	0	6	20.8	1752.8
2005-2006	2	44	6541.789009	84	2	2	3	1	1.32	2	33.02	1	1	1	0	1	0	1	1626	0	0	2	2	1	1	57	0	0	5	11.8	725.4
2005-2006	1	51	4094.478151	49	1	2	2	1	5	3	36.28	0	0	0	0	0	0	1	1337	0	0	1	3	0	0	162	0	0	7	10.6	49
2005-2006	1	56	6940.710094	50	1	2	2	1	1.25	1	27.36	1	0	0	0	1	0	0	1231	1	0	2	2	0	0	174	0	0	2	14.3	789
2005-2006	2	46	8040.111204	65	2	2	3	1	1.02	2	21.86	1	0	0	0	1	0	0	1936	0	0	2	2	1	0	93	0	0	4	16.2	90.38
2005-2006	2	52	13500.69997	22	1	2	3	1	1.37	3	22.24	1	0	0	0	0	0	1	1869	0	0	1	3	0	0	166	0	0	4	12.5	1141.03
2005-2006	1	48	2920.546668	65	2	2	2	1	5	2	31.75	1	1	0	0	1	0	0	1346	0	0	2	2	0	0	160	0	0	5	7.1	114.25
2005-2006	2	47	16127.10375	24	1	2	3	1	5	3	21.54	1	0	0	0	0	0	1	1060	0	0	1	3	0	0	170	0	0	7	7.2	362.87
2005-2006	1	44	14133.06674	54	1	1	3	1	1.04	2	29.37	1	1	1	0	0	0	1	2342	0	0	1	3	1	1	36	0	1	2	20.6	2065.84
2005-2006	2	44	10778.66325	20	1	2	3	0	0.78	2	30.35	1	1	0	0	1	0	2	1901	0	0	1	3	0	0	164	0	0	4	9.2	2187.91
2005-2006	2	48	13492.45596	60	2	2	3	0	5	3	24.12	1	0	0	0	1	1	1	2228	0	0	3	1	0	0	175	0	0	8	15.2	1254.4
2005-2006	2	51	4843.728615	59	1	1	2	1	0.48	2	26.05	1	1	1	1	1	0	0	1582	0	0	1	3	1	0	147	0	0	1	4.4	816.56
2005-2006	1	56	5625.379257	32	1	2	1	0	1.28	2	32.94	1	0	1	1	0	0	2	829	0	0	3	1	0	0	158	0	0	5	16.2	934.03
2005-2006	1	46	20958.34612	43	1	1	3	0	5	3	34.42	1	1	1	1	1	0	0	2671	0	1	3	4	0	0	169	0	0	7	22.1	2268.65
2005-2006	2	51	4837.731058	53	1	1	2	0	0.91	1	33.42	1	1	1	0	1	0	0	2877	1	1	1	6	1	1	115	0	0	3	18.7	929.93
2005-2006	2	46	7287.568295	82	2	2	3	1	1.33	2	30.34	0	0	1	0	1	0	1	1802	0	0	2	2	1	1	78	0	0	4	24.1	1250.41
2005-2006	2	52	11377.71567	24	1	2	5	0	2.61	2	18.56	0	0	0	0	0	0	0	803	0	0	2	2	0	0	166	0	0	6	11.6	227.66
2005-2006	1	58	1902.302173	33	1	2	5	0	5	3	21.53	1	0	0	0	0	0	1	1788	0	0	3	1	0	0	164	0	0	8	10.6	640.56
2005-2006	1	50	2197.46569	67	2	1	2	1	1.11	1	33.83	1	0	1	0	1	1	0	1114	0	0	1	3	1	1	169	0	0	1	4.7	841.85
2005-2006	2	47	9223.404941	39	1	1	3	0	2.41	3	27.63	1	1	1	0	1	0	2	2349	0	1	2	5	1	0	112	0	0	4	4.9	1947.3
2005-2006	1	48	17503.77441	50	1	2	3	1	3.12	3	28.44	1	0	1	0	0	0	2	1689	0	0	2	2	0	0	160	0	0	7	18.1	1086.3
2005-2006	2	54	4942.306199	85	2	1	3	0	2.39	2	25.03	1	0	1	1	0	1	1	1428	0	0	1	3	1	0	75	0	0	5	35.6	1354.76
2005-2006	2	46	4827.866724	81	2	1	3	0	1.89	1	24.67	1	0	0	0	1	1	0	1546	0	0	1	3	1	0	116	0	0	6	5.2	351
2005-2006	1	53	20486.49042	47	1	2	4	1	1.62	2	46.39	1	0	0	0	1	0	0	744	1	1	1	6	0	0	158	0	0	3	4.1	NA
2005-2006	2	49	3606.124154	72	2	1	3	0	0.78	1	37.18	1	1	1	0	1	1	1	2121	0	0	1	3	1	0	132	0	0	4	14.5	652.29
2005-2006	2	49	5757.043146	31	1	2	2	1	1.52	3	40.93	1	0	0	0	0	0	1	1717	0	0	2	2	0	0	169	0	0	5	5.7	1737.67
2005-2006	1	46	4776.780501	26	1	1	1	1	5	3	31.4	1	1	0	0	0	0	2	1461	0	0	1	3	0	0	169	0	0	6	15.7	614.5
2005-2006	1	58	13951.37604	54	1	1	3	0	5	2	25.6	1	1	0	0	0	0	0	2376	0	0	3	1	0	0	165	0	0	7	31.4	1504.7
2005-2006	1	55	3654.326402	54	1	1	1	0	1.18	2	28.58	1	1	0	0	1	0	0	2493	0	0	2	2	0	0	171	0	0	4	30.8	495
2005-2006	1	54	19939.85154	52	1	2	3	1	2.74	3	39.25	1	0	1	0	0	0	1	1517	0	0	2	2	0	0	164	0	0	4	23.3	2628.4
2005-2006	1	48	2062.787332	62	2	1	1	1	0.68	3	26.02	1	0	1	0	1	0	0	2271	0	0	2	2	0	0	160	0	0	4	8.8	2447.68
2005-2006	1	53	4159.378923	49	1	1	1	0	4.68	3	25.1	1	1	1	0	1	0	0	4471	0	0	1	3	0	0	159	0	0	8	39.2	1448
2005-2006	2	48	19604.50736	44	1	2	3	1	2.65	3	27.18	1	1	0	0	1	0	1	872	0	0	1	3	0	0	175	0	0	6	6	795.16
2005-2006	1	51	4760.30841	26	1	2	2	0	1.24	3	34.72	0	0	0	0	0	0	2	3785	1	0	3	1	0	0	162	0	0	5	17.5	1690.21
2005-2006	2	55	17372.38432	63	2	1	3	1	4.9	2	25.66	1	1	1	0	1	0	0	2206	0	0	2	2	0	0	167	0	0	6	27.5	834.66
2005-2006	2	54	15342.5194	67	2	2	3	1	5	3	26	1	1	0	0	1	1	1	1646	0	1	3	4	0	0	159	0	0	6	22.1	294
2005-2006	1	57	19855.13482	33	1	1	3	1	5	3	32.55	1	0	0	0	0	0	1	1380	0	0	2	2	0	0	174	0	0	6	9.8	1898
2005-2006	1	58	4330.265188	32	1	1	1	0	1.49	3	27.63	1	0	0	0	0	0	2	1699	0	0	1	3	0	0	165	0	0	5	23.9	600
2005-2006	1	46	9435.809613	45	1	2	3	0	1.2	1	16.91	1	1	0	0	0	0	0	1233	0	0	2	2	0	0	169	0	0	5	8.6	99.03
2005-2006	2	56	5458.889875	42	1	1	3	1	1.02	3	24.59	1	0	0	0	0	0	2	2624	0	0	2	2	0	0	170	0	0	4	17.8	1260.8
2005-2006	1	55	1458.193776	78	2	1	1	0	1.09	3	29.72	1	0	1	0	1	0	2	2862	0	0	2	2	0	0	173	0	0	5	29	1578
2005-2006	2	56	10571.05841	26	1	2	3	1	3.06	3	22.44	1	1	0	0	1	0	2	1734	0	0	1	3	0	0	171	0	0	5	6.9	14.7
2005-2006	1	48	12831.22578	26	1	2	3	0	4.7	3	23.56	1	0	0	0	1	0	2	3075	0	0	3	1	0	0	159	0	0	8	21.8	2157.5
2005-2006	1	47	7730.121705	45	1	2	5	0	0.85	2	22.2	0	0	0	0	0	0	2	1252	0	0	2	2	0	0	178	0	0	2	14.8	12
2005-2006	2	44	5350.677159	31	1	1	1	0	1.5	3	33.91	1	0	0	0	1	0	2	859	0	0	1	3	0	0	173	0	0	6	8.9	453.28
2005-2006	1	53	4078.205465	43	1	2	1	1	5	3	26.4	1	0	0	0	1	0	2	1795	0	0	3	1	0	0	158	0	0	5	45.2	643
2005-2006	1	48	11629.77077	62	2	1	3	1	4.39	2	28.15	1	1	1	0	1	0	1	783	0	0	2	2	0	0	160	0	0	6	8.8	28
2005-2006	2	45	3389.887067	21	1	1	2	1	0.61	3	28.75	0	0	0	0	0	0	2	1314	0	0	2	2	0	0	157	0	0	6	4.2	215.11
2005-2006	1	53	4792.443064	26	1	1	1	0	0.87	2	25.49	1	1	0	0	1	0	2	2514	0	0	1	3	0	0	157	0	0	4	4.6	1707.83
2005-2006	1	47	9109.927382	77	2	2	3	1	1.04	2	32.97	1	1	0	0	1	0	0	1093	0	0	2	2	1	1	109	0	0	4	11.1	355.7
2005-2006	2	54	14253.96873	25	1	2	3	0	3.57	3	27.4	1	0	1	0	1	0	2	1402	0	0	3	1	0	0	156	0	0	6	9	782.75
2005-2006	2	57	3909.21771	46	1	1	1	0	1.66	1	26.52	1	0	0	0	1	0	1	2904	0	0	3	1	0	0	173	0	0	5	23.3	1334.05
2005-2006	2	53	1816.342513	60	2	1	1	0	0.74	1	29.41	1	1	0	0	1	0	0	2023	0	0	2	2	0	0	165	0	0	5	13.6	480
2005-2006	2	53	21402.17476	26	1	1	3	0	3.88	3	26.71	1	1	0	0	0	0	2	2174	1	0	2	2	1	0	140	0	0	6	9.3	4575.2
2005-2006	2	54	9095.809815	35	1	1	3	1	2.6	2	22.06	1	1	1	0	1	0	2	3829	0	0	1	3	0	0	160	0	0	0	13.6	3128
2005-2006	1	44	4248.393064	34	1	1	2	1	1.52	3	25.2	1	1	0	0	1	0	2	2900	0	0	1	3	0	0	177	0	0	4	13.4	947.16
2005-2006	2	51	2713.160358	61	2	2	2	1	0.34	2	19.38	1	1	1	0	1	0	0	262	0	0	1	3	1	1	120	0	0	1	1	NA
2005-2006	2	48	6529.89911	32	1	1	1	0	4.08	3	28.38	1	0	0	0	0	0	1	3447	0	0	2	2	0	0	175	0	0	7	15.2	3792.8
2005-2006	2	50	18694.09335	36	1	2	3	0	3.42	3	35.42	1	0	0	0	1	0	2	1346	1	0	1	3	0	0	157	0	0	8	10.2	1833.4
2005-2006	1	55	2186.149629	60	2	1	4	0	2.61	3	30.39	1	1	0	1	1	0	1	2341	0	0	3	1	0	0	173	0	0	6	10.2	1109.65
2005-2006	1	50	6269.114732	33	1	2	2	0	2.87	2	24.83	1	0	0	0	1	0	0	2413	0	0	1	3	0	0	160	0	0	4	10.2	1547.5
2005-2006	1	55	18664.88475	46	1	2	3	1	5	3	29.51	1	1	0	0	1	1	2	1519	0	0	1	3	0	0	173	0	0	7	16.8	575.6
2005-2006	2	47	2500.295562	85	2	1	3	0	0.91	1	27.15	1	0	1	0	1	1	1	2386	0	0	2	2	1	0	47	0	0	6	21.8	1173.06
2005-2006	1	58	782.7277838	62	2	1	1	0	0.55	1	23.91	1	1	1	0	1	0	0	2409	1	1	2	5	0	0	165	0	0	2	27.6	2250.51
2005-2006	1	49	15736.35177	68	2	1	3	0	2.03	2	26.76	1	1	1	1	1	0	1	1602	0	0	2	2	0	0	161	0	0	6	13.2	1486.85
2005-2006	1	53	5095.782103	36	1	2	1	0	0.12	2	36.6	0	0	1	0	1	0	0	2978	0	0	1	3	0	0	157	0	0	2	37.7	397.15
2005-2006	2	47	16127.10375	29	1	2	3	0	3.61	3	25.72	1	0	0	0	0	0	1	2328	0	0	2	2	0	0	169	0	0	8	13.7	1103.28
2005-2006	1	51	4759.418692	42	1	2	2	0	5	3	24.72	1	0	0	0	0	0	1	2363	0	0	2	2	0	0	162	0	0	8	20.2	1172.1
2005-2006	1	47	8988.432789	76	2	1	3	0	2.92	2	26.27	1	1	1	1	1	0	0	2472	0	0	2	2	0	0	179	0	0	6	14.8	913.63
2005-2006	1	50	16392.78709	38	1	1	3	0	1.16	3	33.78	1	1	0	0	1	0	0	3358	0	0	1	3	0	0	156	0	0	5	13.1	3217.8
2005-2006	2	46	14189.1148	61	2	2	3	0	5	3	24.4	1	0	0	0	1	0	2	1562	0	0	1	3	0	0	177	0	0	8	13.1	946.4
2005-2006	1	55	4966.288665	27	1	1	2	0	0.88	3	30.73	1	0	0	0	1	0	2	3921	0	0	1	3	0	0	172	0	0	5	12.9	1108.5
2005-2006	2	46	4768.247572	84	2	1	3	0	1.52	1	25.72	1	0	1	1	0	1	1	1330	0	0	2	2	1	0	25	0	0	6	24	503.96
2005-2006	1	55	4392.262146	80	2	1	3	0	1.17	2	24.51	1	1	1	0	0	1	1	2387	0	0	2	2	1	0	8	0	0	4	19.3	412.2
2005-2006	2	50	9557.393954	58	1	2	3	0	1.89	2	31.98	1	0	1	0	1	1	1	1769	0	0	2	2	0	0	162	0	0	6	14.8	229.05
2005-2006	2	49	7417.191358	66	2	2	3	0	1.45	2	37.9	1	1	1	0	1	1	0	998	0	0	2	2	1	0	121	0	0	5	4.8	356.2
2005-2006	1	51	1998.825913	75	2	1	2	0	5	2	24.34	1	1	1	1	1	0	1	1942	0	0	1	3	1	0	163	0	0	7	11.8	709.31
2005-2006	2	54	1468.676673	69	2	2	1	0	3.01	2	32.21	1	0	0	1	0	0	1	1290	0	0	1	3	0	0	160	0	0	6	11.6	252.6
2005-2006	1	53	5538.045579	36	1	2	1	0	0.88	1	27.41	1	0	1	1	1	0	0	1805	0	0	2	2	0	0	158	0	0	3	14.8	56
2005-2006	1	57	7277.089415	31	1	1	1	1	1.04	1	19.84	1	1	0	0	0	0	2	2375	0	0	1	3	0	0	164	0	0	1	18.6	1186.3
2005-2006	1	45	18371.85768	38	1	2	3	0	5	3	19.42	1	0	0	0	0	0	2	1707	0	0	2	2	0	0	161	0	0	8	19.9	625.19
2005-2006	1	45	18590.04944	49	1	2	3	0	5	3	25.47	1	0	0	0	1	0	1	1115	0	0	2	2	0	0	161	0	0	8	14.7	1070.2
2005-2006	1	51	4759.418692	48	1	2	2	1	0.67	2	48.39	1	1	1	1	1	0	1	2615	1	0	1	3	0	0	163	0	0	2	21.2	666.13
2005-2006	1	55	5127.606078	55	1	1	2	1	0.84	3	21.25	1	1	1	0	1	0	1	2402	0	0	1	3	0	0	172	0	0	3	12.6	1339.25
2005-2006	2	44	13273.98657	20	1	2	3	0	5	2	17.55	1	0	0	0	0	0	2	1839	0	0	2	2	0	0	175	0	0	6	6.8	362.6
2005-2006	1	49	6494.941664	52	1	2	2	1	0.84	3	49.75	0	0	1	0	1	0	0	3722	0	1	3	4	0	0	161	0	0	4	17.4	960.63
2005-2006	1	57	23895.9377	43	1	1	3	0	3.73	2	36.59	1	0	0	0	1	0	0	2992	0	0	1	3	0	0	163	0	0	7	15	1603.2
2005-2006	2	44	18429.52547	43	1	2	3	1	2.04	2	41.28	1	0	0	0	1	0	0	1980	1	0	1	3	0	0	172	0	0	3	5.9	1592.62
2005-2006	1	54	18592.90797	24	1	1	3	1	2.09	3	23.56	1	1	0	0	1	0	2	2806	0	0	2	2	0	0	164	0	0	5	16.4	1752.55
2005-2006	1	49	1882.55912	62	2	1	2	0	1.41	2	21.86	1	1	0	1	0	0	1	1781	0	0	1	3	0	0	161	0	0	4	8.4	902
2005-2006	2	51	6196.497195	85	2	2	3	1	1.36	1	21.83	0	0	1	0	1	1	0	994	1	0	1	3	1	0	49	0	0	2	3.3	917.14
2005-2006	2	56	3629.722003	82	2	1	3	1	5	3	26.28	1	1	0	0	1	0	1	2795	0	0	3	1	0	0	172	0	0	7	31.3	1096.17
2005-2006	2	52	15399.0125	32	1	2	3	0	5	3	32.27	1	1	0	0	0	0	2	2171	0	0	1	3	0	0	166	0	0	7	9.9	556.63
2005-2006	1	56	5633.404566	81	2	1	3	1	5	3	27.22	1	1	0	0	1	0	1	2369	0	0	2	2	0	0	175	0	0	5	30.2	436.63
2005-2006	2	45	3389.887067	27	1	1	2	1	4.59	3	25.79	1	0	0	0	0	0	2	4048	0	0	1	3	0	0	158	0	0	6	19	1702
2005-2006	2	45	5197.28058	32	1	1	4	0	0.43	3	23.63	1	1	0	0	1	0	0	3852	0	0	2	2	0	0	159	0	0	3	24.5	1224.25
2005-2006	1	51	4165.552308	27	1	1	2	1	2.65	2	26.29	1	1	0	0	0	0	2	4386	0	0	1	3	0	0	161	0	0	2	20.3	572.35
2005-2006	2	46	6780.997168	53	1	1	3	1	1.02	2	32.91	1	1	1	0	1	0	0	2600	0	0	2	2	1	0	159	0	0	3	8.1	4102.89
2005-2006	1	52	5159.290262	36	1	1	1	1	1.25	3	30.12	1	1	0	0	1	0	0	1750	1	0	2	2	0	0	179	0	0	NA	16.9	617
2005-2006	2	44	17022.4903	23	1	1	3	0	4.59	3	18.82	1	1	0	0	0	0	2	3808	0	0	1	3	0	0	173	0	0	5	19.2	2029.6
2005-2006	2	48	10901.76567	70	2	2	3	0	5	3	22.63	1	0	0	0	1	0	2	1078	0	0	2	2	0	0	175	0	0	8	12.6	380
2005-2006	2	55	6643.828972	43	1	1	2	1	3.64	3	38.86	1	1	0	0	1	0	2	3639	0	0	2	2	0	0	167	0	0	7	11	1615
2005-2006	2	54	19251.77725	30	1	2	5	0	5	3	36.85	1	0	0	0	1	0	2	2126	0	0	2	2	0	0	160	0	0	7	6.4	944.08
2005-2006	2	54	5413.13406	36	1	1	1	0	1.71	3	42.01	0	0	0	1	0	0	2	4134	0	0	3	1	0	0	160	0	0	6	43.4	3320.68
2005-2006	1	54	13807.8218	69	2	2	3	1	2.51	2	29.6	0	0	1	0	1	0	1	1201	0	0	1	3	0	0	165	0	0	4	6.7	1498.42
2005-2006	2	50	12407.25952	69	2	2	3	1	2.27	3	40.89	0	1	1	1	0	0	1	1585	0	0	2	2	0	0	156	0	0	6	15.9	720.63
2005-2006	2	46	7543.137975	85	2	2	3	1	2.81	3	29.89	1	0	0	0	1	0	1	1044	0	0	2	2	1	0	60	0	0	4	13.2	389.7
2005-2006	1	45	6509.514493	85	2	2	3	1	3.13	3	25.99	0	0	1	1	1	0	0	1372	0	0	3	1	1	1	110	0	0	7	13.6	336.9
2005-2006	2	52	9092.327104	72	2	2	3	0	5	3	20.82	1	1	1	0	1	1	2	1060	0	0	2	2	0	0	166	0	0	7	3.3	1441
2005-2006	2	46	11213.03329	76	2	2	3	1	2.35	2	26.38	1	1	0	0	1	0	2	2335	0	1	2	5	0	0	177	0	0	4	23.1	NA
2005-2006	2	58	1466.54409	62	2	2	1	1	2.76	3	25.9	1	0	1	0	1	0	0	1402	0	0	1	3	0	0	177	0	0	5	6.8	95
2005-2006	1	51	16320.2423	21	1	1	3	1	5	2	26.42	1	1	0	0	0	0	0	4017	0	0	2	2	0	0	163	0	0	4	13.8	3978.07
2005-2006	2	53	7094.954161	30	1	2	2	0	4.67	2	24.85	1	0	0	0	1	0	2	852	0	0	1	3	0	0	167	0	0	6	10.4	530.5
2005-2006	2	53	6411.730804	59	1	2	2	1	4.18	3	32.09	1	0	0	0	1	0	2	381	0	0	1	3	0	0	166	0	0	5	1.8	157
2005-2006	1	47	1436.90371	64	2	2	1	0	0.65	1	33.4	0	1	1	0	0	0	1	505	0	0	2	2	0	0	179	0	0	1	2.5	398
2005-2006	1	46	21536.77467	50	1	2	3	0	2.94	2	35.27	1	1	1	0	1	0	1	27	0	0	1	3	0	0	168	0	0	5	0	1777.5
2005-2006	1	48	2831.308748	59	1	2	1	0	2.57	2	44.68	0	0	1	0	1	0	0	1026	1	0	2	2	0	0	158	0	0	4	19.4	NA
2005-2006	2	58	6375.722612	50	1	2	2	1	1.33	3	37.88	1	0	1	0	0	0	1	1433	0	0	1	3	0	0	176	0	0	3	4.6	676
2005-2006	1	49	23328.1748	54	1	2	3	0	3.73	2	31.55	0	0	1	0	1	1	2	2042	0	0	3	1	0	0	161	0	0	7	22.6	1722.18
2005-2006	1	53	19678.5387	43	1	1	3	1	4.49	3	25.05	1	0	0	0	1	0	2	2680	0	0	1	3	0	0	157	0	0	6	25.6	2809.75
2005-2006	2	58	20437.14372	37	1	2	4	0	4.04	2	30.9	1	0	0	0	1	0	2	2523	0	0	3	1	0	0	177	0	0	6	21.8	NA
2005-2006	2	49	10576.41696	72	2	2	3	0	2.33	1	29.16	0	0	0	0	1	0	2	1275	0	0	2	2	0	0	167	0	0	6	18.1	614
2005-2006	1	50	2197.46569	60	2	1	2	1	1.25	2	38.62	1	1	1	0	0	0	1	3953	0	0	3	1	0	0	155	0	0	3	13.9	2387.4
2005-2006	1	44	15564.26382	34	1	2	3	0	4.16	3	37.21	1	1	0	0	1	0	0	1867	0	0	3	1	0	0	176	0	0	8	13	267
2005-2006	1	50	21711.12697	54	1	2	3	1	4.68	3	29.12	1	1	1	0	1	0	2	2125	0	0	2	2	0	0	160	0	0	7	23.8	790.05
2005-2006	2	46	13323.2056	69	2	1	3	0	1.69	2	31.19	1	1	1	0	1	0	2	1896	0	0	2	2	0	0	176	0	0	6	19.6	761.82
2005-2006	2	53	4133.902374	53	1	2	1	0	0.72	1	38.5	1	0	1	1	1	0	0	1864	0	0	1	3	0	0	166	0	0	2	10.5	637
2005-2006	2	46	14682.18392	23	1	2	3	0	1.5	3	17.89	1	1	0	0	1	0	2	1117	0	0	1	3	0	0	178	0	0	4	6	509.31
2005-2006	1	58	2398.104514	85	2	1	5	0	0.91	3	28.58	1	0	1	0	1	0	0	932	0	0	1	3	1	1	49	0	0	6	14.4	446.4
2005-2006	2	46	2511.384667	75	2	1	2	1	0.96	2	30.74	1	0	1	0	0	0	0	1770	0	0	1	3	1	0	52	0	0	3	13.2	360
2005-2006	1	57	7298.716365	25	1	1	1	0	0.85	1	26.61	1	0	0	0	1	0	0	2953	0	0	2	2	0	0	163	0	0	4	30.3	1816
2005-2006	2	48	5233.724522	22	1	1	2	1	2.55	3	26.27	1	0	0	0	0	0	2	2526	0	0	2	2	0	0	175	0	0	4	8.1	935
2005-2006	2	46	17022.54967	37	1	2	5	0	3	3	24.25	1	1	0	0	0	0	2	2958	0	0	3	1	0	0	178	0	0	7	32.4	410.14
2005-2006	1	47	3210.614632	69	2	2	2	1	0.73	2	46.82	1	1	1	1	1	1	1	1517	0	0	1	3	0	0	178	0	0	2	5.9	391.65
2005-2006	2	50	8076.053557	34	1	1	4	0	3.25	2	36.12	1	1	0	0	1	0	0	1946	0	0	2	2	0	0	155	0	0	4	6.6	708
2005-2006	1	51	4759.418692	51	1	2	2	0	5	2	27.43	1	0	0	0	0	0	1	2026	0	0	1	3	0	0	158	0	0	7	15.4	977.13
2005-2006	1	55	18664.88475	46	1	2	3	1	5	3	24.41	1	0	0	0	0	0	2	1315	0	0	2	2	0	0	171	0	0	7	12.6	413.35
2005-2006	2	55	14825.83602	20	1	2	3	1	1.21	3	25.75	0	0	0	0	0	0	0	1362	0	0	2	2	0	0	168	0	0	3	20.7	363.55
2005-2006	1	54	17884.38012	58	1	1	3	0	3.1	2	26.19	1	1	0	0	0	0	0	3239	0	0	3	1	0	0	163	0	0	7	25.1	590.56
2005-2006	1	46	9956.080871	78	2	1	3	0	2.12	3	21.44	1	1	0	0	1	1	0	1964	0	0	2	2	0	0	169	0	0	7	12.5	1354.98
2005-2006	1	50	19880.63105	25	1	1	3	0	2.84	2	20.21	1	1	0	0	0	0	2	2918	0	0	1	3	0	0	156	0	0	6	8.9	4346.4
2005-2006	1	57	23153.95891	28	1	1	3	0	2.09	3	26.4	1	1	0	0	1	0	1	5064	0	0	3	1	0	0	164	0	0	4	25.3	1651.73
2005-2006	1	46	8150.308521	42	1	1	3	1	0.84	3	26.85	1	0	1	0	0	0	2	3214	1	1	1	6	0	0	170	0	0	2	16.3	1815.04
2005-2006	2	52	15332.87631	35	1	2	4	0	1.16	2	31.92	1	0	0	0	1	0	0	3038	0	0	2	2	0	0	167	0	0	NA	25.4	793.5
2005-2006	1	46	4749.503563	39	1	1	2	1	2.09	2	38.22	1	1	1	0	0	0	1	2429	0	0	1	3	0	0	169	0	0	3	9.8	850
2005-2006	2	50	8884.3251	56	1	2	3	1	1.12	2	36.6	1	0	0	1	1	0	0	1699	0	0	1	3	0	0	157	0	0	2	6.3	424
[truncated: 19,234 more rows]
